# Supplementary material for: A Boolean-based systems biology approach to predict novel genes associated with cancer: Application to colorectal cancer
Source: BMC Syst Biol. 2011 Feb 26;5:35. doi: 10.1186/1752-0509-5-35 (PMC3051904; doi:10.1186/1752-0509-5-35)
Supplement: Additional file 2 — The list of cancer associated genes and publicly available datasets on functional attributes used in this study. The list includes cancer associated genes, kinases, transcription factors, secreted proteins, proteins that undergo post-translational modifications and genes with CpG island methylation. [file 1752-0509-5-35-S2.XLS]

## Sheet: Cancer Associated Genes
Additional File 2: A Boolean-based systems biology approach to predict novel genes associated with cancer: Application to colorectal cancer																Additional File 2: A systems biology approach to predict novel genes associated with cancer: Application to colorectal cancer								Additional File 2: A systems biology approach to predict novel genes associated with cancer: Application to colorectal cancer								Additional File 2: A systems biology approach to predict novel genes associated with cancer: Application to colorectal cancer								Additional File 2: A systems biology approach to predict novel genes associated with cancer: Application to colorectal cancer								Additional File 2: A systems biology approach to predict novel genes associated with cancer: Application to colorectal cancer
List of cancer associated genes used in this study to build the Boolean Logic for cancer
ABCA1	ATP-binding cassette, sub-family A (ABC1), member 1
ABCA3	ATP-binding cassette, sub-family A (ABC1), member 3
ABCB10	ATP-binding cassette, sub-family B (MDR/TAP), member 10
ABCB11	ATP-binding cassette, sub-family B (MDR/TAP), member 11
ABCB6	ATP-binding cassette, sub-family B (MDR/TAP), member 6
ABCB8	ATP-binding cassette, sub-family B (MDR/TAP), member 8
ABI1	abl-interactor 1
ABL1	c-abl oncogene 1, receptor tyrosine kinase
ABL2	v-abl Abelson murine leukemia viral oncogene homolog 2 (arg, Abelson-related gene)
ABP1	amiloride binding protein 1 (amine oxidase (copper-containing))
ACADM	acyl-Coenzyme A dehydrogenase, C-4 to C-12 straight chain
ACIN1	apoptotic chromatin condensation inducer 1
ACSL3	acyl-CoA synthetase long-chain family member 3
ACSL5	acyl-CoA synthetase long-chain family member 5
ACSL6	acyl-CoA synthetase long-chain family member 6
ACVR1B	activin A receptor, type IB
ADAM12	ADAM metallopeptidase domain 12
ADAM19	ADAM metallopeptidase domain 19 (meltrin beta)
ADAMTS18	ADAM metallopeptidase with thrombospondin type 1 motif, 18
ADAMTS19	ADAM metallopeptidase with thrombospondin type 1 motif, 19
ADAMTSL3	ADAMTS-like 3
AFF1	AF4/FMR2 family, member 1
AFF3	AF4/FMR2 family, member 3
AFF4	AF4/FMR2 family, member 4
AIM1	absent in melanoma 1
AKAP12	A kinase (PRKA) anchor protein 12
AKAP6	A kinase (PRKA) anchor protein 6
AKAP9	A kinase (PRKA) anchor protein (yotiao) 9
AKT1	v-akt murine thymoma viral oncogene homolog 1
AKT2	v-akt murine thymoma viral oncogene homolog 2
ALK	anaplastic lymphoma receptor tyrosine kinase
ALS2CL	ALS2 C-terminal like
AMFR	autocrine motility factor receptor
APC	adenomatous polyposis coli
AR	androgen receptor
ARFGAP3	ADP-ribosylation factor GTPase activating protein 3
ARFGEF2	ADP-ribosylation factor guanine nucleotide-exchange factor 2 (brefeldin A-inhibited)
ARHGAP25	Rho GTPase activating protein 25
ARHGAP26	Rho GTPase activating protein 26
ARHGEF1	Rho guanine nucleotide exchange factor (GEF) 1
ARHGEF10	Rho guanine nucleotide exchange factor (GEF) 10
ARHGEF12	Rho guanine nucleotide exchange factor (GEF) 12
ARHGEF4	Rho guanine nucleotide exchange factor (GEF) 4
ARID1B	AT rich interactive domain 1B (SWI1-like)
ARL11	ADP-ribosylation factor-like 11
ARNT	aryl hydrocarbon receptor nuclear translocator
ASL	argininosuccinate lyase
ASPSCR1	alveolar soft part sarcoma chromosome region, candidate 1
ASXL1	additional sex combs like 1 (Drosophila)
ATF1	activating transcription factor 1
ATIC	5-aminoimidazole-4-carboxamide ribonucleotide formyltransferase/IMP cyclohydrolase
ATM	similar to Serine-protein kinase ATM (Ataxia telangiectasia mutated) (A-T, mutated); ataxia telangiectasia mutated
ATN1	atrophin 1
ATP11A	ATPase, class VI, type 11A
ATP13A1	ATPase type 13A1
ATP13A5	ATPase type 13A5
ATP8B1	ATPase, class I, type 8B, member 1
ATRN	attractin
AURKA	aurora kinase A; aurora kinase A pseudogene 1
AXIN2	axin 2
BARD1	BRCA1 associated RING domain 1
BAT2	HLA-B associated transcript 2
BAT3	HLA-B associated transcript 3
BAX	BCL2-associated X protein
BCAR1	similar to breast cancer anti-estrogen resistance 1; breast cancer anti-estrogen resistance 1
BCL10	B-cell CLL/lymphoma 10; hypothetical LOC646626
BCL11A	B-cell CLL/lymphoma 11A (zinc finger protein)
BCL11B	B-cell CLL/lymphoma 11B (zinc finger protein)
BCL2	B-cell CLL/lymphoma 2
BCL3	B-cell CLL/lymphoma 3
BCL6	B-cell CLL/lymphoma 6
BCL7A	B-cell CLL/lymphoma 7A
BCL9	B-cell CLL/lymphoma 9
BCORL1	BCL6 co-repressor-like 1
BCR	breakpoint cluster region
BGN	biglycan
BIRC3	baculoviral IAP repeat-containing 3
BLM	Bloom syndrome, RecQ helicase-like
BMP1	bone morphogenetic protein 1
BMPR1A	bone morphogenetic protein receptor, type IA; similar to ALK-3
BOC	Boc homolog (mouse)
BRAF	v-raf murine sarcoma viral oncogene homolog B1
BRCA1	breast cancer 1, early onset
BRCA2	breast cancer 2, early onset
BRD3	bromodomain containing 3
BRD4	bromodomain containing 4
BRIP1	BRCA1 interacting protein C-terminal helicase 1
BTG1	B-cell translocation gene 1, anti-proliferative
BUB1	budding uninhibited by benzimidazoles 1 homolog (yeast)
BUB1B	budding uninhibited by benzimidazoles 1 homolog beta (yeast)
C10orf137	chromosome 10 open reading frame 137
C10orf72	chromosome 10 open reading frame 72
C15orf21	chromosome 15 open reading frame 21
C1QB	complement component 1, q subcomponent, B chain
C7orf11	chromosome 7 open reading frame 11
CAD	carbamoyl-phosphate synthetase 2, aspartate transcarbamylase, and dihydroorotase
CANT1	calcium activated nucleotidase 1
CARS	cysteinyl-tRNA synthetase
CASC5	cancer susceptibility candidate 5
CASP10	caspase 10, apoptosis-related cysteine peptidase
CBFA2T3	core-binding factor, runt domain, alpha subunit 2; translocated to, 3
CBFB	core-binding factor, beta subunit
CBL	Cas-Br-M (murine) ecotropic retroviral transforming sequence
CBLB	Cas-Br-M (murine) ecotropic retroviral transforming sequence b
CBLC	Cas-Br-M (murine) ecotropic retroviral transforming sequence c
CCDC6	coiled-coil domain containing 6
CCNB1IP1	cyclin B1 interacting protein 1
CCND1	cyclin D1
CCND2	cyclin D2
CCND3	cyclin D3
CCNE1	cyclin E1
CD109	CD109 molecule
CD2	CD2 molecule
CD248	CD248 molecule, endosialin
CD74	CD74 molecule, major histocompatibility complex, class II invariant chain
CDC73	cell division cycle 73, Paf1/RNA polymerase II complex component, homolog (S. cerevisiae)
CDH1	cadherin 1, type 1, E-cadherin (epithelial)
CDH10	cadherin 10, type 2 (T2-cadherin)
CDH11	cadherin 11, type 2, OB-cadherin (osteoblast)
CDH6	cadherin 6, type 2, K-cadherin (fetal kidney)
CDK2	cyclin-dependent kinase 2
CDK4	cyclin-dependent kinase 4
CDK6	cyclin-dependent kinase 6
CDKN1A	cyclin-dependent kinase inhibitor 1A (p21, Cip1)
CDKN2A	cyclin-dependent kinase inhibitor 2A (melanoma, p16, inhibits CDK4)
CDON	Cdon homolog (mouse)
CDX2	caudal type homeobox 2
CEBPA	CCAAT/enhancer binding protein (C/EBP), alpha
CHCHD7	coiled-coil-helix-coiled-coil-helix domain containing 7
CHEK2	protein kinase CHK2-like; CHK2 checkpoint homolog (S. pombe); similar to hCG1983233
CHIC2	cysteine-rich hydrophobic domain 2
CHL1	cell adhesion molecule with homology to L1CAM (close homolog of L1)
CHN1	chimerin (chimaerin) 1
CIC	capicua homolog (Drosophila)
CIITA	class II, major histocompatibility complex, transactivator
CLCN3	chloride channel 3
CLSTN3	calsyntenin 3
CLTC	clathrin, heavy chain (Hc)
CNKSR2	connector enhancer of kinase suppressor of Ras 2
CNNM4	cyclin M4
CNTN1	contactin 1
CNTN3	contactin 3 (plasmacytoma associated)
CNTN4	contactin 4
COL11A1	collagen, type XI, alpha 1
COL1A1	collagen, type I, alpha 1
COL1A2	collagen, type I, alpha 2
COL3A1	collagen, type III, alpha 1
COL4A6	collagen, type IV, alpha 6
COL7A1	collagen, type VII, alpha 1
COX6C	cytochrome c oxidase subunit VIc
CPAMD8	C3 and PZP-like, alpha-2-macroglobulin domain containing 8
CPS1	carbamoyl-phosphate synthetase 1, mitochondrial
CREB1	cAMP responsive element binding protein 1
CREB3L2	cAMP responsive element binding protein 3-like 2
CREBBP	CREB binding protein
CRTC3	CREB regulated transcription coactivator 3
CSF1	colony stimulating factor 1 (macrophage)
CSF3	colony stimulating factor 3 (granulocyte)
CSMD3	CUB and Sushi multiple domains 3
CSPP1	centrosome and spindle pole associated protein 1
CTNNB1	catenin (cadherin-associated protein), beta 1, 88kDa
CTNND2	catenin (cadherin-associated protein), delta 2 (neural plakophilin-related arm-repeat protein)
CYLD	cylindromatosis (turban tumor syndrome)
CYP2A6	cytochrome P450, family 2, subfamily A, polypeptide 6
DAZAP1	DAZ associated protein 1
DBN1	drebrin 1
DCHS1	dachsous 1 (Drosophila)
DDB2	damage-specific DNA binding protein 2, 48kDa
DDIT3	DNA-damage-inducible transcript 3
DDX10	DEAD (Asp-Glu-Ala-Asp) box polypeptide 10
DDX5	DEAD (Asp-Glu-Ala-Asp) box polypeptide 5
DDX6	DEAD (Asp-Glu-Ala-Asp) box polypeptide 6
DEK	DEK oncogene
DICER1	dicer 1, ribonuclease type III
DLC1	deleted in liver cancer 1
DMD	dystrophin
DNASE1L3	deoxyribonuclease I-like 3
DPAGT1	dolichyl-phosphate (UDP-N-acetylglucosamine) N-acetylglucosaminephosphotransferase 1 (GlcNAc-1-P transferase)
DPP10	dipeptidyl-peptidase 10
DPYD	dihydropyrimidine dehydrogenase
DSCAML1	Down syndrome cell adhesion molecule like 1
DTNB	dystrobrevin, beta
DVL3	dishevelled, dsh homolog 3 (Drosophila)
ECT2	epithelial cell transforming sequence 2 oncogene
EDA	ectodysplasin A
EFS	embryonal Fyn-associated substrate
EGFL6	EGF-like-domain, multiple 6
EGFR	epidermal growth factor receptor (erythroblastic leukemia viral (v-erb-b) oncogene homolog, avian)
EHBP1	EH domain binding protein 1
EHMT1	euchromatic histone-lysine N-methyltransferase 1
EIF4A2	similar to eukaryotic translation initiation factor 4A2; eukaryotic translation initiation factor 4A, isoform 2
EIF4E	eukaryotic translation initiation factor 4E; similar to hCG1777996; similar to eukaryotic translation initiation factor 4E
EIF4G1	eukaryotic translation initiation factor 4 gamma, 1
EIF5	eukaryotic translation initiation factor 5
ELAC2	elaC homolog 2 (E. coli)
ELF4	E74-like factor 4 (ets domain transcription factor)
ELK4	ELK4, ETS-domain protein (SRF accessory protein 1)
ELL	elongation factor RNA polymerase II
ELN	elastin
EML4	echinoderm microtubule associated protein like 4
EN1	engrailed homeobox 1
EP300	E1A binding protein p300
EPHA3	EPH receptor A3
EPHA4	EPH receptor A4
EPHA7	EPH receptor A7
EPHB2	EPH receptor B2
EPHB6	EPH receptor B6
EPS15	epidermal growth factor receptor pathway substrate 15
ERBB2	v-erb-b2 erythroblastic leukemia viral oncogene homolog 2, neuro/glioblastoma derived oncogene homolog (avian)
ERCC3	excision repair cross-complementing rodent repair deficiency, complementation group 3 (xeroderma pigmentosum group B complementing)
ERCC4	excision repair cross-complementing rodent repair deficiency, complementation group 4
ERCC5	excision repair cross-complementing rodent repair deficiency, complementation group 5
ERCC6	excision repair cross-complementing rodent repair deficiency, complementation group 6
EREG	epiregulin
ERF	Ets2 repressor factor
ERG	v-ets erythroblastosis virus E26 oncogene homolog (avian)
ETS1	v-ets erythroblastosis virus E26 oncogene homolog 1 (avian)
ETV1	ets variant 1
ETV4	ets variant 4
ETV5	ets variant 5
ETV6	ets variant 6
EVL	Enah/Vasp-like
EWSR1	similar to Ewing sarcoma breakpoint region 1; Ewing sarcoma breakpoint region 1
EXT1	exostoses (multiple) 1
EXT2	exostoses (multiple) 2
F8	coagulation factor VIII, procoagulant component
FANCA	Fanconi anemia, complementation group A
FANCC	Fanconi anemia, complementation group C
FANCD2	Fanconi anemia, complementation group D2
FANCE	Fanconi anemia, complementation group E
FANCF	Fanconi anemia, complementation group F
FANCG	Fanconi anemia, complementation group G
FARP1	FERM, RhoGEF (ARHGEF) and pleckstrin domain protein 1 (chondrocyte-derived)
FAS	Fas (TNF receptor superfamily, member 6)
FASLG	Fas ligand (TNF superfamily, member 6)
FBN2	fibrillin 2
FBXW7	F-box and WD repeat domain containing 7
FCGR2B	Fc fragment of IgG, low affinity IIb, receptor (CD32); Fc fragment of IgG, low affinity IIc, receptor for (CD32)
FCRL4	Fc receptor-like 4
FGFR1	fibroblast growth factor receptor 1
FGFR1OP	FGFR1 oncogene partner
FGFR2	fibroblast growth factor receptor 2
FGFR3	fibroblast growth factor receptor 3
FGFR4	fibroblast growth factor receptor 4
FH	fumarate hydratase
FHIT	fragile histidine triad gene
FHOD1	formin homology 2 domain containing 1
FIGN	fidgetin
FIP1L1	FIP1 like 1 (S. cerevisiae)
FLCN	folliculin
FLI1	Friend leukemia virus integration 1
FLNA	filamin A, alpha (actin binding protein 280)
FLNB	filamin B, beta (actin binding protein 278)
FLNC	filamin C, gamma (actin binding protein 280)
FLT4	fms-related tyrosine kinase 4
FN1	fibronectin 1
FNBP1	formin binding protein 1
FNDC3B	fibronectin type III domain containing 3B
FOXP1	forkhead box P1
FREM1	FRAS1 related extracellular matrix 1
FSTL3	follistatin-like 3 (secreted glycoprotein)
FUS	fusion (involved in t(12;16) in malignant liposarcoma)
G3BP2	GTPase activating protein (SH3 domain) binding protein 2
GAB1	GRB2-associated binding protein 1
GALNS	galactosamine (N-acetyl)-6-sulfate sulfatase
GALNT5	UDP-N-acetyl-alpha-D-galactosamine:polypeptide N-acetylgalactosaminyltransferase 5 (GalNAc-T5)
GAS7	growth arrest-specific 7
GATA2	GATA binding protein 2
GGA1	golgi associated, gamma adaptin ear containing, ARF binding protein 1
GGA3	golgi associated, gamma adaptin ear containing, ARF binding protein 3
GLI3	GLI family zinc finger 3
GMPS	guanine monphosphate synthetase
GNAQ	guanine nucleotide binding protein (G protein), q polypeptide
GNAS	GNAS complex locus
GOLGA5	golgi autoantigen, golgin subfamily a, 5
GOLGB1	golgin B1, golgi integral membrane protein
GOPC	golgi associated PDZ and coiled-coil motif containing
GPC3	glypican 3
GPHN	gephyrin
GPNMB	glycoprotein (transmembrane) nmb
GRB2	growth factor receptor-bound protein 2
GRID1	glutamate receptor, ionotropic, delta 1
GRIN2D	glutamate receptor, ionotropic, N-methyl D-aspartate 2D
GRM1	glutamate receptor, metabotropic 1
GSN	gelsolin (amyloidosis, Finnish type)
GSTP1	glutathione S-transferase pi 1
HAPLN1	hyaluronan and proteoglycan link protein 1
HAS2	hyaluronan synthase 2
HDAC4	histone deacetylase 4
HDLBP	high density lipoprotein binding protein
HERPUD1	homocysteine-inducible, endoplasmic reticulum stress-inducible, ubiquitin-like domain member 1
HIP1	huntingtin interacting protein 1
HIVEP3	human immunodeficiency virus type I enhancer binding protein 3
HLF	hepatic leukemia factor
HMGA1	hypothetical LOC100130009; high mobility group AT-hook 1
HMGA2	high mobility group AT-hook 2
HNRNPA2B1	heterogeneous nuclear ribonucleoprotein A2/B1
HOOK1	hook homolog 1 (Drosophila)
HOOK3	hook homolog 3 (Drosophila)
HOXA11	homeobox A11
HOXA13	homeobox A13
HOXA3	homeobox A3
HOXA9	homeobox A9
HOXD11	homeobox D11
HOXD13	homeobox D13
HOXD4	homeobox D4
HRAS	v-Ha-ras Harvey rat sarcoma viral oncogene homolog
IDH1	isocitrate dehydrogenase 1 (NADP+), soluble
IDH2	isocitrate dehydrogenase 2 (NADP+), mitochondrial
IGFBP3	insulin-like growth factor binding protein 3
IGSF22	immunoglobulin superfamily, member 22
IGSF9	immunoglobulin superfamily, member 9
IKZF1	IKAROS family zinc finger 1 (Ikaros)
IL1B	interleukin 1, beta
IL1RN	interleukin 1 receptor antagonist
IL21R	interleukin 21 receptor
IL6ST	interleukin 6 signal transducer (gp130, oncostatin M receptor)
IL7R	interleukin 7 receptor
ING1	inhibitor of growth family, member 1
INHBE	inhibin, beta E
IRF1	interferon regulatory factor 1
IRF4	interferon regulatory factor 4
IRS2	insulin receptor substrate 2
IRS4	insulin receptor substrate 4
ISLR	immunoglobulin superfamily containing leucine-rich repeat
ITGA9	integrin, alpha 9
ITGAE	integrin, alpha E (antigen CD103, human mucosal lymphocyte antigen 1; alpha polypeptide)
ITGB2	integrin, beta 2 (complement component 3 receptor 3 and 4 subunit)
ITGB3	integrin, beta 3 (platelet glycoprotein IIIa, antigen CD61)
ITK	IL2-inducible T-cell kinase
JAK2	Janus kinase 2
JAK3	Janus kinase 3
JAZF1	JAZF zinc finger 1
JUP	junction plakoglobin
KCNQ5	potassium voltage-gated channel, KQT-like subfamily, member 5
KDR	kinase insert domain receptor (a type III receptor tyrosine kinase)
KEAP1	kelch-like ECH-associated protein 1
KIAA0182	KIAA0182
KIAA0427	KIAA0427
KIAA0467	KIAA0467; chromosome 1 open reading frame 84
KIAA0556	KIAA0556
KIAA0664	KIAA0664
KIAA1549	KIAA1549
KIAA1632	KIAA1632
KIAA2022	KIAA2022
KIF14	kinesin family member 14
KIT	similar to Mast/stem cell growth factor receptor precursor (SCFR) (Proto-oncogene tyrosine-protein kinase Kit) (c-kit) (CD117 antigen); v-kit Hardy-Zuckerman 4 feline sarcoma viral oncogene homolog
KLF5	Kruppel-like factor 5 (intestinal)
KLF6	Kruppel-like factor 6
KLK2	kallikrein-related peptidase 2
KPNA5	karyopherin alpha 5 (importin alpha 6)
KRAS	v-Ki-ras2 Kirsten rat sarcoma viral oncogene homolog
KTN1	kinectin 1 (kinesin receptor)
LAMA1	laminin, alpha 1
LAMA2	laminin, alpha 2
LAMA4	laminin, alpha 4
LAMB3	laminin, beta 3
LAMC1	laminin, gamma 1 (formerly LAMB2)
LASP1	LIM and SH3 protein 1
LCK	lymphocyte-specific protein tyrosine kinase
LCP1	lymphocyte cytosolic protein 1 (L-plastin)
LGR6	leucine-rich repeat-containing G protein-coupled receptor 6
LHFP	lipoma HMGIC fusion partner
LHX4	LIM homeobox 4
LIFR	leukemia inhibitory factor receptor alpha
LIG1	ligase I, DNA, ATP-dependent
LIG3	ligase III, DNA, ATP-dependent
LMO2	LIM domain only 2 (rhombotin-like 1)
LMO7	LIM domain 7
LPP	LIM domain containing preferred translocation partner in lipoma
LRBA	LPS-responsive vesicle trafficking, beach and anchor containing
LRP1	low density lipoprotein-related protein 1 (alpha-2-macroglobulin receptor)
LRP2	low density lipoprotein-related protein 2
LRRC7	leucine rich repeat containing 7
LRRFIP1	leucine rich repeat (in FLII) interacting protein 1
LYL1	lymphoblastic leukemia derived sequence 1
LZTS1	leucine zipper, putative tumor suppressor 1
MACF1	microtubule-actin crosslinking factor 1
MAD1L1	MAD1 mitotic arrest deficient-like 1 (yeast)
MAF	v-maf musculoaponeurotic fibrosarcoma oncogene homolog (avian)
MAFB	v-maf musculoaponeurotic fibrosarcoma oncogene homolog B (avian)
MAGEE1	melanoma antigen family E, 1
MALT1	mucosa associated lymphoid tissue lymphoma translocation gene 1
MAML2	mastermind-like 2 (Drosophila)
MAP1B	microtubule-associated protein 1B
MAP2	microtubule-associated protein 2
MAP2K1	mitogen-activated protein kinase kinase 1
MAP2K4	mitogen-activated protein kinase kinase 4
MAP2K7	mitogen-activated protein kinase kinase 7
MAP3K6	mitogen-activated protein kinase kinase kinase 6
MAPK8IP2	mitogen-activated protein kinase 8 interacting protein 2
MAPKBP1	mitogen-activated protein kinase binding protein 1
MC1R	tubulin, beta 3; melanocortin 1 receptor (alpha melanocyte stimulating hormone receptor)
MCC	mutated in colorectal cancers
MCF2L2	MCF.2 cell line derived transforming sequence-like 2
MCM3AP	minichromosome maintenance complex component 3 associated protein
MDM2	Mdm2 p53 binding protein homolog (mouse)
MDM4	Mdm4 p53 binding protein homolog (mouse)
MDS2	myelodysplastic syndrome 2 translocation associated
MEN1	multiple endocrine neoplasia I
MET	met proto-oncogene (hepatocyte growth factor receptor)
MICAL1	microtubule associated monoxygenase, calponin and LIM domain containing 1
MINPP1	multiple inositol polyphosphate histidine phosphatase, 1
MITF	microphthalmia-associated transcription factor
MKL1	megakaryoblastic leukemia (translocation) 1
MLF1	myeloid leukemia factor 1
MLH1	mutL homolog 1, colon cancer, nonpolyposis type 2 (E. coli)
MLH3	mutL homolog 3 (E. coli)
MLL	myeloid/lymphoid or mixed-lineage leukemia (trithorax homolog, Drosophila)
MLL3	myeloid/lymphoid or mixed-lineage leukemia 3
MLLT1	myeloid/lymphoid or mixed-lineage leukemia (trithorax homolog, Drosophila); translocated to, 1
MLLT10	myeloid/lymphoid or mixed-lineage leukemia (trithorax homolog, Drosophila); translocated to, 10
MLLT11	myeloid/lymphoid or mixed-lineage leukemia (trithorax homolog, Drosophila); translocated to, 11
MLLT3	myeloid/lymphoid or mixed-lineage leukemia (trithorax homolog, Drosophila); translocated to, 3
MLLT4	similar to Afadin (Protein AF-6); myeloid/lymphoid or mixed-lineage leukemia (trithorax homolog, Drosophila); translocated to, 4
MLLT6	myeloid/lymphoid or mixed-lineage leukemia (trithorax homolog, Drosophila); translocated to, 6
MMP11	matrix metallopeptidase 11 (stromelysin 3)
MMP15	matrix metallopeptidase 15 (membrane-inserted)
MMP2	matrix metallopeptidase 2 (gelatinase A, 72kDa gelatinase, 72kDa type IV collagenase)
MN1	meningioma (disrupted in balanced translocation) 1
MRE11A	MRE11 meiotic recombination 11 homolog A (S. cerevisiae)
MSH2	mutS homolog 2, colon cancer, nonpolyposis type 1 (E. coli)
MSH6	mutS homolog 6 (E. coli)
MSI2	musashi homolog 2 (Drosophila)
MSN	moesin
MSR1	macrophage scavenger receptor 1
MTCP1	mature T-cell proliferation 1 neighbor; mature T-cell proliferation 1
MTMR3	myotubularin related protein 3
MUC1	mucin 1, cell surface associated
MUTYH	mutY homolog (E. coli)
MXI1	MAX interactor 1
MYB	v-myb myeloblastosis viral oncogene homolog (avian)
MYC	v-myc myelocytomatosis viral oncogene homolog (avian)
MYCL1	v-myc myelocytomatosis viral oncogene homolog 1, lung carcinoma derived (avian)
MYCN	v-myc myelocytomatosis viral related oncogene, neuroblastoma derived (avian)
MYH11	myosin, heavy chain 11, smooth muscle
MYH9	myosin, heavy chain 9, non-muscle
MYO1G	myosin IG
MYO5C	myosin VC
MYST3	MYST histone acetyltransferase (monocytic leukemia) 3
MYST4	MYST histone acetyltransferase (monocytic leukemia) 4
N4BP2	NEDD4 binding protein 2
NACA	nascent polypeptide-associated complex alpha subunit
NAV3	neuron navigator 3; similar to neuron navigator 3
NBN	nibrin
NCKIPSD	NCK interacting protein with SH3 domain
NCOA1	nuclear receptor coactivator 1
NCOA2	nuclear receptor coactivator 2
NCOA4	nuclear receptor coactivator 4
NCOA6	nuclear receptor coactivator 6
NET1	neuroepithelial cell transforming 1
NF1	neurofibromin 1
NF2	neurofibromin 2 (merlin)
NFATC1	nuclear factor of activated T-cells, cytoplasmic, calcineurin-dependent 1
NFKB2	nuclear factor of kappa light polypeptide gene enhancer in B-cells 2 (p49/p100)
NHS	Nance-Horan syndrome (congenital cataracts and dental anomalies)
NID2	nidogen 2 (osteonidogen)
NIN	ninein (GSK3B interacting protein)
NONO	non-POU domain containing, octamer-binding
NOS3	nitric oxide synthase 3 (endothelial cell)
NOTCH1	Notch homolog 1, translocation-associated (Drosophila)
NOTCH2	Notch homolog 2 (Drosophila)
NPM1	nucleophosmin 1 (nucleolar phosphoprotein B23, numatrin) pseudogene 21; hypothetical LOC100131044; similar to nucleophosmin 1; nucleophosmin (nucleolar phosphoprotein B23, numatrin)
NR3C2	nuclear receptor subfamily 3, group C, member 2
NR4A3	nuclear receptor subfamily 4, group A, member 3
NRAS	neuroblastoma RAS viral (v-ras) oncogene homolog
NRCAM	neuronal cell adhesion molecule
NRG1	neuregulin 1
NSD1	nuclear receptor binding SET domain protein 1
NTRK3	neurotrophic tyrosine kinase, receptor, type 3
NUMA1	nuclear mitotic apparatus protein 1
NUP133	nucleoporin 133kDa
NUP210	nucleoporin 210kDa
NUP214	nucleoporin 214kDa
NUP98	nucleoporin 98kDa
OBSCN	obscurin, cytoskeletal calmodulin and titin-interacting RhoGEF
ODC1	ornithine decarboxylase 1
OGG1	8-oxoguanine DNA glycosylase
OLIG2	oligodendrocyte lineage transcription factor 2
OR51E1	olfactory receptor, family 51, subfamily E, member 1
OSBP	oxysterol binding protein
OSBPL11	oxysterol binding protein-like 11
P2RY14	purinergic receptor P2Y, G-protein coupled, 14
PAFAH1B2	platelet-activating factor acetylhydrolase, isoform Ib, subunit 2 (30kDa)
PALB2	partner and localizer of BRCA2
PALLD	palladin, cytoskeletal associated protein
PAX8	paired box 8
PBX1	pre-B-cell leukemia homeobox 1
PCDH11X	protocadherin 11 X-linked
PCDHA9	protocadherin alpha 9
PCDHB15	protocadherin beta 15
PCM1	pericentriolar material 1
PCSK7	proprotein convertase subtilisin/kexin type 7 pseudogene; proprotein convertase subtilisin/kexin type 7
PDCD11	programmed cell death 11
PDE4DIP	hypothetical protein LOC100134230; similar to KIAA0454 protein; similar to phosphodiesterase 4D interacting protein isoform 2; phosphodiesterase 4D interacting protein
PDGFB	platelet-derived growth factor beta polypeptide (simian sarcoma viral (v-sis) oncogene homolog)
PDGFRA	platelet-derived growth factor receptor, alpha polypeptide
PDGFRB	platelet-derived growth factor receptor, beta polypeptide
PDGFRL	platelet-derived growth factor receptor-like
PER1	period homolog 1 (Drosophila)
PER2	period homolog 2 (Drosophila)
PHB	prohibitin
PHC1	polyhomeotic homolog 1B (Drosophila); polyhomeotic homolog 1 (Drosophila)
PHIP	pleckstrin homology domain interacting protein
PICALM	phosphatidylinositol binding clathrin assembly protein
PIK3CA	phosphoinositide-3-kinase, catalytic, alpha polypeptide
PIK3CB	phosphoinositide-3-kinase, catalytic, beta polypeptide
PIK3R1	phosphoinositide-3-kinase, regulatory subunit 1 (alpha)
PIK3R4	phosphoinositide-3-kinase, regulatory subunit 4
PIM1	pim-1 oncogene
PKHD1	polycystic kidney and hepatic disease 1 (autosomal recessive)
PKNOX1	PBX/knotted 1 homeobox 1
PLA2G2A	phospholipase A2, group IIA (platelets, synovial fluid)
PLAG1	pleiomorphic adenoma gene 1
PLB1	phospholipase B1
PLCB1	phospholipase C, beta 1 (phosphoinositide-specific)
PLCG1	phospholipase C, gamma 1
PLCG2	phospholipase C, gamma 2 (phosphatidylinositol-specific)
PLD2	phospholipase D2
PLEKHA8	pleckstrin homology domain containing, family A (phosphoinositide binding specific) member 8
PLS3	plastin 3 (T isoform)
PLXNB1	plexin B1
PML	promyelocytic leukemia; similar to promyelocytic leukemia protein isoform 1
PMS1	PMS1 postmeiotic segregation increased 1 (S. cerevisiae)
POT1	POT1 protection of telomeres 1 homolog (S. pombe)
POU2AF1	POU class 2 associating factor 1
PPARG	peroxisome proliferator-activated receptor gamma
PPM1E	protein phosphatase 1E (PP2C domain containing)
PPP2CB	protein phosphatase 2 (formerly 2A), catalytic subunit, beta isoform
PPP2R1B	protein phosphatase 2 (formerly 2A), regulatory subunit A, beta isoform
PRCC	papillary renal cell carcinoma (translocation-associated)
PRDM16	PR domain containing 16
PRF1	perforin 1 (pore forming protein)
PRIMA1	proline rich membrane anchor 1
PRKAR1A	protein kinase, cAMP-dependent, regulatory, type I, alpha (tissue specific extinguisher 1)
PRKD1	protein kinase D1
PROS1	protein S (alpha)
PRPF4B	similar to hCG1820375; PRP4 pre-mRNA processing factor 4 homolog B (yeast)
PRPS1	phosphoribosyl pyrophosphate synthetase 1; phosphoribosyl pyrophosphate synthetase 1-like 1
PRRX1	paired related homeobox 1
PRSS7	protease, serine, 7 (enterokinase)
PSIP1	PC4 and SFRS1 interacting protein 1
PTEN	phosphatase and tensin homolog; phosphatase and tensin homolog pseudogene 1
PTPN11	protein tyrosine phosphatase, non-receptor type 11; similar to protein tyrosine phosphatase, non-receptor type 11
PTPN12	protein tyrosine phosphatase, non-receptor type 12
PTPN14	protein tyrosine phosphatase, non-receptor type 14
PTPRC	protein tyrosine phosphatase, receptor type, C
PTPRD	protein tyrosine phosphatase, receptor type, D
PTPRJ	protein tyrosine phosphatase, receptor type, J
PTPRS	protein tyrosine phosphatase, receptor type, S
PTPRU	protein tyrosine phosphatase, receptor type, U
RABEP1	rabaptin, RAB GTPase binding effector protein 1
RAD51	RAD51 homolog (RecA homolog, E. coli) (S. cerevisiae)
RAD51L1	RAD51-like 1 (S. cerevisiae)
RAD54B	RAD54 homolog B (S. cerevisiae)
RAD54L	RAD54-like (S. cerevisiae)
RAF1	v-raf-1 murine leukemia viral oncogene homolog 1
RALGDS	ral guanine nucleotide dissociation stimulator
RANBP17	RAN binding protein 17
RANBP2	RAN binding protein 2
RAP1GDS1	RAP1, GTP-GDP dissociation stimulator 1
RAPH1	Ras association (RalGDS/AF-6) and pleckstrin homology domains 1
RARA	retinoic acid receptor, alpha
RASAL2	RAS protein activator like 2
RASGRF2	Ras protein-specific guanine nucleotide-releasing factor 2
RB1	retinoblastoma 1
RB1CC1	RB1-inducible coiled-coil 1
RBBP8	retinoblastoma binding protein 8
RBM15	RNA binding motif protein 15
RECQL4	RecQ protein-like 4
REL	v-rel reticuloendotheliosis viral oncogene homolog (avian)
RET	ret proto-oncogene
RFX2	regulatory factor X, 2 (influences HLA class II expression)
RGL1	ral guanine nucleotide dissociation stimulator-like 1
RHOD	ras homolog gene family, member D
RHOH	ras homolog gene family, member H
RIF1	RAP1 interacting factor homolog (yeast)
RIMS2	regulating synaptic membrane exocytosis 2
RNASEL	ribonuclease L (2',5'-oligoisoadenylate synthetase-dependent)
RNF139	ring finger protein 139
RNF6	ring finger protein (C3H2C3 type) 6
ROBO1	roundabout, axon guidance receptor, homolog 1 (Drosophila); similar to roundabout 1 isoform b
ROS1	c-ros oncogene 1 , receptor tyrosine kinase
RPGRIP1	retinitis pigmentosa GTPase regulator interacting protein 1
RPL22	ribosomal protein L22 pseudogene 11; ribosomal protein L22
RPN1	ribophorin I
RPS10	ribosomal protein S10; ribosomal protein S10 pseudogene 4; ribosomal protein S10 pseudogene 11; ribosomal protein S10 pseudogene 22; ribosomal protein S10 pseudogene 7; ribosomal protein S10 pseudogene 13
RPS6KA1	ribosomal protein S6 kinase, 90kDa, polypeptide 1
RPS6KA2	ribosomal protein S6 kinase, 90kDa, polypeptide 2; hypothetical LOC100127984
RPS6KA3	ribosomal protein S6 kinase, 90kDa, polypeptide 3
RRAS2	related RAS viral (r-ras) oncogene homolog 2; similar to related RAS viral (r-ras) oncogene homolog 2
RUNX1	runt-related transcription factor 1
RUNX1T1	runt-related transcription factor 1; translocated to, 1 (cyclin D-related)
SBNO1	strawberry notch homolog 1 (Drosophila)
SCARF2	scavenger receptor class F, member 2
SCNN1B	sodium channel, nonvoltage-gated 1, beta
SDHB	succinate dehydrogenase complex, subunit B, iron sulfur (Ip)
SDHC	succinate dehydrogenase complex, subunit C, integral membrane protein, 15kDa
SDHD	similar to succinate dehydrogenase complex, subunit D, integral membrane protein; succinate dehydrogenase complex, subunit D, integral membrane protein
SEMA4G	sema domain, immunoglobulin domain (Ig), transmembrane domain (TM) and short cytoplasmic domain, (semaphorin) 4G
SEPHS2	selenophosphate synthetase 2
Septin 9	Septin 9
Septin 6	Septin 6
SERPINB1	serpin peptidase inhibitor, clade B (ovalbumin), member 1
SET	SET nuclear oncogene; similar to SET translocation
SETBP1	SET binding protein 1
SF3A1	splicing factor 3a, subunit 1, 120kDa
SETD2	SET domain containing 2
SFPQ	splicing factor proline/glutamine-rich (polypyrimidine tract binding protein associated)
SFRS3	splicing factor, arginine/serine-rich 3
SFRS6	splicing factor, arginine/serine-rich 6; similar to arginine/serine-rich splicing factor 6
SH3GL1	SH3-domain GRB2-like 1
SH3TC1	SH3 domain and tetratricopeptide repeats 1
SIGLEC7	sialic acid binding Ig-like lectin 7
SIX4	SIX homeobox 4
SIL	TAL1 (SCL) interrupting locus
SLC22A15	solute carrier family 22, member 15
SLC22A18	solute carrier family 22, member 18
SLC29A1	solute carrier family 29 (nucleoside transporters), member 1
SLC45A3	solute carrier family 45, member 3
SLC9A2	solute carrier family 9 (sodium/hydrogen exchanger), member 2
SMAD2	SMAD family member 2
SMAD3	SMAD family member 3
SMAD4	SMAD family member 4
SMARCA4	SWI/SNF related, matrix associated, actin dependent regulator of chromatin, subfamily a, member 4
SMARCB1	SWI/SNF related, matrix associated, actin dependent regulator of chromatin, subfamily b, member 1
SMO	smoothened homolog (Drosophila)
SMTN	smoothelin
SOCS1	suppressor of cytokine signaling 1
SORBS1	sorbin and SH3 domain containing 1
SORL1	sortilin-related receptor, L(DLR class) A repeats-containing
SP110	SP110 nuclear body protein
SPAG6	sperm associated antigen 6
SPEN	spen homolog, transcriptional regulator (Drosophila)
SPTAN1	spectrin, alpha, non-erythrocytic 1 (alpha-fodrin)
SPTBN2	spectrin, beta, non-erythrocytic 2
SRC	v-src sarcoma (Schmidt-Ruppin A-2) viral oncogene homolog (avian)
SS18	synovial sarcoma translocation, chromosome 18
SS18L1	synovial sarcoma translocation gene on chromosome 18-like 1
STAB1	stabilin 1
STARD8	StAR-related lipid transfer (START) domain containing 8
STK11	serine/threonine kinase 11
SUFU	suppressor of fused homolog (Drosophila)
SULF2	sulfatase 2
SUZ12	suppressor of zeste 12 homolog (Drosophila)
SYK	spleen tyrosine kinase
SYNE1	spectrin repeat containing, nuclear envelope 1
SYNE2	spectrin repeat containing, nuclear envelope 2
SYNPO	synaptopodin
SYK	spleen tyrosine kinase
TACC2	transforming, acidic coiled-coil containing protein 2
TAF1	TAF1 RNA polymerase II, TATA box binding protein (TBP)-associated factor, 250kDa
TAF15	TAF15 RNA polymerase II, TATA box binding protein (TBP)-associated factor, 68kDa
TAF2	TAF2 RNA polymerase II, TATA box binding protein (TBP)-associated factor, 150kDa
TAL1	T-cell acute lymphocytic leukemia 1
TAX1BP1	Tax1 (human T-cell leukemia virus type I) binding protein 1
TBX1	T-box 1
TCEA1	transcription elongation factor A (SII), 1 pseudogene 2; transcription elongation factor A (SII), 1
TCF12	transcription factor 12
TCF3	transcription factor 3 (E2A immunoglobulin enhancer binding factors E12/E47)
TCF7L1	transcription factor 7-like 1 (T-cell specific, HMG-box)
TCF7L2	transcription factor 7-like 2 (T-cell specific, HMG-box)
TCL1A	T-cell leukemia/lymphoma 1A
TCOF1	Treacher Collins-Franceschetti syndrome 1
TCTA	T-cell leukemia translocation altered gene
TEK	TEK tyrosine kinase, endothelial
TERF1	similar to telomeric repeat binding factor (NIMA-interacting) 1; telomeric repeat binding factor (NIMA-interacting) 1; telomeric repeat binding factor (NIMA-interacting) 1 pseudogene
TERF2	telomeric repeat binding factor 2
TERT	telomerase reverse transcriptase
TESK1	testis-specific kinase 1
TET2	tet oncogene family member 2
TFE3	transcription factor binding to IGHM enhancer 3
TFEB	transcription factor EB
TFG	TRK-fused gene
TFPT	TCF3 (E2A) fusion partner (in childhood Leukemia)
TFRC	transferrin receptor (p90, CD71)
TG	thyroglobulin
TGFBR1	transforming growth factor, beta receptor 1
TGFBR2	transforming growth factor, beta receptor II (70/80kDa)
TGM3	transglutaminase 3 (E polypeptide, protein-glutamine-gamma-glutamyltransferase)
THBS3	thrombospondin 3
THRAP3	thyroid hormone receptor associated protein 3
TIAM1	T-cell lymphoma invasion and metastasis 1
TIMELESS	timeless homolog (Drosophila)
TLL1	tolloid-like 1
TLN1	talin 1
TLR2	toll-like receptor 2
TLR9	toll-like receptor 9
TMEM123	transmembrane protein 123
TMPRSS2	transmembrane protease, serine 2
TMPRSS3	transmembrane protease, serine 3
TNFRSF10B	tumor necrosis factor receptor superfamily, member 10b
TNFRSF17	tumor necrosis factor receptor superfamily, member 17
TNFRSF25	tumor necrosis factor receptor superfamily, member 25
TNFRSF9	tumor necrosis factor receptor superfamily, member 9
TNN	tenascin N
TOP1	topoisomerase (DNA) I
TP53	tumor protein p53
TPM3	tropomyosin 3
TPM4	tropomyosin 4
TPR	translocated promoter region (to activated MET oncogene)
TRIM24	tripartite motif-containing 24
TRIM27	tripartite motif-containing 27
TRIM33	tripartite motif-containing 33
TRIM36	tripartite motif-containing 36
TRIOBP	TRIO and F-actin binding protein
TRIP11	hypothetical LOC341378; thyroid hormone receptor interactor 11
TSC1	tuberous sclerosis 1
TSC2	tuberous sclerosis 2
TSG101	tumor susceptibility gene 101
TSHR	thyroid stimulating hormone receptor
TTL	tubulin tyrosine ligase
TTLL3	tubulin tyrosine ligase-like family, member 3; actin related protein 2/3 complex, subunit 4, 20kDa
UHRF2	ubiquitin-like with PHD and ring finger domains 2
UQCRC2	ubiquinol-cytochrome c reductase core protein II
USP6	ubiquitin specific peptidase 6 (Tre-2 oncogene)
VAV3	vav 3 guanine nucleotide exchange factor
VEPH1	ventricular zone expressed PH domain homolog 1 (zebrafish)
VHL	von Hippel-Lindau tumor suppressor
WAS	Wiskott-Aldrich syndrome (eczema-thrombocytopenia)
WHSC1	Wolf-Hirschhorn syndrome candidate 1
WHSC1L1	Wolf-Hirschhorn syndrome candidate 1-like 1
WRN	similar to Werner syndrome protein; Werner syndrome, RecQ helicase-like
WT1	Wilms tumor 1
WWOX	WW domain containing oxidoreductase
XDH	xanthine dehydrogenase
XPA	xeroderma pigmentosum, complementation group A
XPC	xeroderma pigmentosum, complementation group C
XRCC3	X-ray repair complementing defective repair in Chinese hamster cells 3
ZBTB3	zinc finger and BTB domain containing 3
ZFP64	zinc finger protein 64 homolog (mouse)
ZFYVE26	zinc finger, FYVE domain containing 26
ZNF318	zinc finger protein 318
ZNF331	zinc finger protein 331
ZNF384	zinc finger protein 384
ZNF521	zinc finger protein 521
ZNF569	zinc finger protein 569
JARID1B
KIAA0999
C1orf2
FLJ10404
KIAA1618
KIAA2099

## Sheet: Dataset
Additional File 2: A systems biology approach to predict novel genes associated with cancer: Application to colorectal cancer
Shivashankar H Nagaraj and Antonio Reverter
The files contain the list of all the kinases, transcription factors, secreted proteins, proteins that undergo PTMs and DNA methylation.
KINASES	TRANSCRIPTION FACTORS	SECRETED PROTEINS	DNA METHYLATION	PTM
AAK1	AATF	A1BG	2009-09-09	A1BG
AATK	ABL1	AB014544	A2BP1	A2M
ABL1	ABT1	AB018299	ABCC8	AAK1
ABL2	ACTL6A	AB023152	ABHD5	AANAT
ACK1	ACTR5	AB028984	ABHD7	AATF
ACVR1	ACTR8	AB084276	ABLIM1	ABCA1
ACVR1B	ADNP	AB094146	ACAD8	ABCA4
ACVR2	AEBP1	AB108823	ACADS	ABCB1
ACVR2B	AES	AB108824	ACAT1	ABCB9
ACVRL1	AFF1	ABP1	ACCN1	ABCC1
ADCK1	AFF2	ACDC	ACR	ABCF1
ADCK2	AFF3	ACHE	ACTG1	ABCG2
ADCK4	AFF4	ACRV1	ACTR3B	ABCG8
ADCK5	AHCTF1	ADAM12	ACTRT2	ABL1
ADRBK1	AHCTF1P	ADAM15	ACVR2A	ABLIM1
ADRBK2	AHR	ADAM23	ADAM12	ACACA
AKT1	AIRE	ADAM28	ADAM22	ACACB
AKT2	AKNA	ADAM29	ADAM23	ACCN2
AKT3	ALF	ADAM33	ADAM28	ACCN3
ALK	ALX3	ADAMDEC1	ADAM33	ACE
ALK7	ALX4	ADAMTS1	ADAMTS1	ACHE
ALS2CR2	ANKRD30A	ADAMTS10	ADAMTS16	ACIN1
ALS2CR7	AOF2	ADAMTS12	ADAMTS2	ACLY
AMHR2	APBB3	ADAMTS14	ADAMTS5	ACO1
ANKK1	APRIN	ADAMTS15	ADAMTS7	ACP1
ANKRD3	AR	ADAMTS16	ADAMTSL3	ACPP
APEG1	ARGFX	ADAMTS17	ADAMTSL5	ACSL3
ARAF	ARID1A	ADAMTS18	ADARB1	ACTA2
ARK5	ARID1B	ADAMTS19	ADARB2	ACTB
ATM	ARID2	ADAMTS2	ADCK5	ACTG1
ATR	ARID3A	ADAMTS20	ADCY2	ACTN1
AURKA	ARID3B	ADAMTS3	ADCY3	ACVR1B
AURKB	ARID4A	ADAMTS4	ADCY4	ACYP1
AURKC	ARID4B	ADAMTS5	ADCY9	ADAM12
AXL	ARID5A	ADAMTS6	ADORA2A	ADAM17
BCKDK	ARID5B	ADAMTS7	ADRA2C	ADAM19
BCR	ARNT	ADAMTS8	ADRBK1	ADAM23
BIKE	ARNT2	ADAMTS9	ADRM1	ADAMTS1
BLK	ARNTL	ADAMTSL1	ADSSL1	ADAMTS4
BMPR1A	ARNTL2	ADM	AFAR3	ADARB1
BMPR1B	ARX	ADP-GK	AFF2	ADCY3
BMPR2	ASCL1	ADRM1	AFF3	ADCY6
BMX	ASCL2	AF098641	AFG3L2	ADD1
BRAF	ASH1L	AF116696	AGA	ADD2
BRD2	ASH2L	AF118077	AGC1	ADD3
BRD3	ASXL1	AF119876	AGPAT3	ADIPOQ
BRD4	ASXL2	AF123768	AHDC1	ADM
BRDT	ASXL3	AF130109	AHRR	ADORA1
BRSK1	ATBF1	AF136174	AIFM2	ADRA1B
BRSK2	ATF1	AF151059	AIP	ADRA2A
BTK	ATF2	AF200348	AJAP1	ADRB2
BUB1	ATF3	AF272774	AKAP10	ADRBK1
BUB1B	ATF4	AF318350	AKAP11	AFAP1
CABC1	ATF4B	AF319523	AKAP12	AFAP1L2
CAMK1	ATF4C	AF384996	AKAP8	AFF1
CAMK1D	ATF5	AF448856	AKR1B1	AFM
CAMK1G	ATF6	AF462446	AKT3	AFP
CAMK2A	ATF7	AF466366	ALDH1A3	AFTPH
CAMK2B	ATF7IP	AF467770	ALDH7A1	AGA
CAMK2D	ATF7IP2	AF502130	ALG10	AGC1
CAMK2G	ATN1	AF515831	ALG5	AGRP
CAMK4	ATOH1	AF525737	ALLC	AGT
CAMKK1	ATXN7	AF525930	ALOX5	AGTPBP1
CAMKK2	BACH1	AF529414	ALOXE3	AGTR1
CASK	BACH2	AFM	ALX3	AHCYL1
CCRK	BANP	AFP	ALX4	AHDC1
CDC2	BAPX1	AGC1	AMFR	AHNAK
CDC2L1	BARHL1	AGER	AMOTL1	AHR
CDC2L5	BARHL2	AGR2	AMPH	AHSA2
CDC42BPA	BARX1	AGRP	ANK1	AHSG
CDC42BPB	BARX2	AGT	ANKRD18B	AICDA
CDC7L1	BATF	AHSG	ANKRD46	AIP
CDK10	BATF2	AJ437509	ANKRD55	AKAP1
CDK11	BAZ1A	AJ489591	ANKRD7	AKAP12
CDK2	BAZ1B	AJ512346	ANKS1B	AKAP3
CDK3	BAZ2A	AK001073	ANP32B	AKAP4
CDK4	BAZ2B	AK021784	ANXA11	AKAP8
CDK5	BBX	AK023788	ANXA2	AKAP8L
CDK6	BCL11A	AK023848	ANXA4	AKR1A1
CDK7	BCL11B	AK024264	AP3B1	AKR7A2
CDK8	BCL3	AK026528	APBA2	AKT1
CDK9	BCL6	AK057704	APBB1	AKT1S1
CDKL1	BCL6B	AK057719	APLP1	AKT2
CDKL2	BCL9	AK074651	AR	AKT3
CDKL3	BCL9L	AK075168	ARHGAP20	ALB
CDKL4	BCLAF1	AK075457	ARHGAP22	ALCAM
CDKL5	BCOR	AK075484	ARHGEF1	ALDH18A1
CHEK1	BDP1	AK075489	ARHGEF10	ALDH1A1
CHUK	BGLAP	AK075506	ARHGEF12	ALK
CIT	BHLHB2	AK075525	ARHGEF4	ALOX5
CLK1	BHLHB3	AK075564	ARHGEF7	ALPI
CLK2	BHLHB4	AK090993	ARHGEF9	ALPP
CLK3	BHLHB5	AK092633	ARID5A	AMBP
CLK4	BHLHB8	AK093639	ARL4A	AMPH
CRK7	BLZF1	AK094076	ARL6	ANAPC1
CSF1R	BMI1	AK095548	ARMCX1	ANAPC5
CSK	BNC1	AK095888	ARPC1B	ANG
CSNK1A1	BPTF	AK096196	ARPP-21	ANK2
CSNK1D	BRCA1	AK096568	ARRB1	ANKRD17
CSNK1E	BRD1	AK097463	ARX	ANKS1A
CSNK1G1	BRD8	AK097813	ASB13	ANP32B
CSNK1G2	BRDT	AK097851	ASB3	ANXA1
CSNK1G3	BRF1	AK098068	ASCL1	ANXA11
CSNK2A1	BRF2	AK098514	ASCL2	ANXA13
CSNK2A2	BRMS1	AK098727	ASTN2	ANXA2
CaMK1b	BRMS1L	AK128214	ASXL1	AOF2
DAPK1	BRPF1	AL117530	ATBF1	AP2M1
DAPK2	BRPF3	AL137395	ATP11A	APBA2
DAPK3	BSX	AL137698	ATP1B2	APC
DCAMKL1	BTAF1	AL832642	ATP5H	APCS
DCAMKL2	BTF3	ALB	ATP6V0A2	APEX1
DCAMKL3	BUD31	ALCAM	ATP6V1B1	API5
DDR1	C16orf80	ALG5	ATP8A1	APLP1
DDR2	C1orf149	ALPI	ATP8A2	APLP2
DMPK	C20orf20	AMBN	ATP8B3	APOA2
DMPK2	C6orf159	AMBP	ATP9B	APOB
DYRK1A	CALCOCO1	AMELX	ATRN	APOC2
DYRK1B	CALR	AMELY	AVPR1A	APOC3
DYRK2	CAMTA1	AMY2A	AXIN2	APOD
DYRK3	CAMTA2	ANG	AYTL2	APOE
DYRK4	CARM1	ANGPT1	B3GAT1	APOH
EEF2K	CARM1L	ANGPT2	B3GNT6	APOM
EGFR	CART1	ANGPT4	B3GNT7	APP
EIF2AK3	CBFA2T2	ANGPTL2	B4GALNT4	APPL1
EIF2AK4	CBFA2T3	ANGPTL3	BAI1	APRIN
EPHA1	CBFB	ANGPTL4	BAI2	AQP1
EPHA10	CBX1	ANTXR2	BANP	AQP4
EPHA2	CBX2	AOAH	BAPX1	AR
EPHA3	CBX3	AOC3	BARHL1	ARF1
EPHA4	CBX4	APCS	BARHL2	ARFGAP1
EPHA5	CBX5	APLN	BARX1	ARFGEF2
EPHA6	CBX6	APOA1	BASP1	ARHGAP11A
EPHA7	CBX7	APOA2	BBC3	ARHGAP12
EPHA8	CBX8	APOA4	BBS5	ARHGAP24
EPHB1	CCDC59	APOA5	BCAS4	ARHGEF12
EPHB2	CCND1	APOB	BCL2	ARHGEF2
EPHB3	CCNK	APOC1	BCL2L11	ARHGEF6
EPHB4	CCNT1	APOC2	BCOR	ARHGEF7
EPHB6	CCNT2	APOC3	BDNF	ARID1A
ERBB2	CCRN4L	APOC4	BFSP2	ARID1B
ERBB3	CDCA4	APOD	BHLHB2	ARID3A
ERBB4	CDCA7	APOE	BHLHB4	ARID4A
ERK8	CDCA7L	APOF	BHLHB5	ARID5B
ERN1	CDK7	APOH	BMP2	ARL5A
ERN2	CDK8	APOL1	BMP3	ARNT
FASTK	CDK9	APOM	BMP6	ARPC1B
FER	CDX1	AQP12	BMP7	ARPC5
FES	CDX2	AREG	BNIP3	ARRB1
FGFR1	CDX4	ARMET	BRCC2	ARRB2
FGFR2	CEBPA	ARS	BRE	ARSA
FGFR3	CEBPB	ART5	BRMS1L	ARVCF
FGFR4	CEBPD	ARTS-1	BRSK2	ASCC3
FGR	CEBPE	ASAH1	BRUNOL4	ASCC3L1
FLJ23074	CEBPG	ASAH2	BRUNOL5	ASGR1
FLJ23119	CEBPZ	ASAM	BSN	ASGR2
FLJ23356	CHD1	ASIP	BST2	ASPH
FLT1	CHD3	ASML3B	BTBD14A	ASPM
FLT3	CHD4	ASPN	BTG2	ASPN
FLT4	CHD8	ASTN	BUB3	ASS1
FRAP1	CHD9	ATRN	BUD13	ASXL2
FRK	CHES1	AUTL4	BZRAP1	ATAD2
FYN	CIAO1	AVP	C10orf39	ATF1
GAK	CIC	AY029537	C10orf67	ATF2
GPRK5	CIITA	AY072910	C10orf92	ATF6
GPRK6	CIP29	AY074783	C10orf93	ATG3
GPRK7	CITED1	AY151286	C11orf11	ATM
GRK4	CITED2	AY158074	C13orf21	ATN1
GSG2	CITED4	AY167992	C13orf28	ATP1A1
GSK3A	CLOCK	AY167995	C13orf7	ATP2A2
GSK3B	CNOT1	AY167996	C14orf132	ATP2B1
GUCY2C	CNOT2	AY167997	C14orf143	ATP2B2
GUCY2D	CNOT3	AY167998	C14orf155	ATP2B4
GUCY2F	CNOT4	AY184207	C14orf2	ATP4A
H11	CNOT5	AY192162	C14orf28	ATP4B
HAK	CNOT6	AY280666	C14orf37	ATP6AP1
HCK	CNOT7	AY359053	C14orf43	ATR
HIPK1	CNOT8	AY424277	C14orf73	ATRN
HIPK2	COPS2	AZGP1	C16orf74	ATRX
HIPK3	COPS5	AZU1	C19orf2	ATXN1
HIPK4	CREB1	B2M	C19orf20	ATXN2
HRI	CREB3	B3GALT1	C19orf26	ATXN2L
HUNK	CREB3L1	B3GALT5	C19orf35	ATXN7
ICK	CREB3L3	B3GALT6	C19orf57	AURKA
IGF1R	CREB3L4	B3GNT3	C1QL2	AURKB
IKBKB	CREB5	B3GNT6	C1QL3	AVEN
IKBKE	CREBBP	B3GNT7	C1QL4	AVPR1A
ILK	CREBL1	B4GALT4	C1orf106	AVPR1B
INSR	CREBL2	BASE	C1orf159	AVPR2
INSRR	CREG1	BC005332	C1orf174	AXIN1
IRAK1	CREM	BC005951	C1orf37	AXL
IRAK2	CRSP2	BC006374	C1orf45	AZGP1
IRAK3	CRSP3	BC007782	C1orf61	B3GAT3
IRAK4	CRSP5	BC013935	C20orf100	B4GALNT1
ITK	CRSP6	BC014640	C20orf102	BACE1
JAK1	CRSP7	BC016369	C20orf103	BACE2
JAK2	CRSP8	BC017583	C20orf133	BACH1
JAK3	CRSP9	BC019235	C20orf166	BAD
KDR	CRTC1	BC020840	C20orf19	BAG2
KIS	CRTC2	BC021680	C20orf23	BAG3
KIT	CRTC3	BC022098	C20orf26	BAP1
KSR	CRX	BC022362	C20orf38	BARD1
KSR2	CRY1	BC024300	C20orf39	BASP1
LAK	CRY2	BC025985	C20orf45	BAT2
LATS1	CSDA	BC026186	C20orf46	BAT3
LATS2	CSNK2A1	BC028090	C21orf29	BATF
LCK	CSNK2B	BC030814	C21orf33	BAZ1B
LIMK1	CTBP1	BC030984	C22orf26	BAZ2A
LIMK2	CTBP2	BC032452	C22orf34	BCAN
LMR3	CTCF	BC033178	C2orf32	BCAP31
LMTK2	CTCFL	BC033959	C3orf59	BCAR1
LOC149420	CTDSP1	BC034350	C4orf19	BCHE
LOC51086	CTNNB1	BC035592	C4orf22	BCKDHA
LRRK2	CUTL1	BC035680	C5orf32	BCL2
LTK	CUTL2	BC036029	C6orf129	BCL2L1
LYN	CXXC1	BC038467	C6orf165	BCL2L11
MAK	DACH1	BC039145	C6orf170	BCL7C
MAP2K1	DACH2	BC039540	C7orf23	BCL9
MAP2K2	DAXX	BC040966	C7orf31	BCLAF1
MAP2K3	DBP	BC042057	C7orf41	BCOR
MAP2K4	DBX1	BC045709	C7orf48	BCR
MAP2K5	DBX2	BC047916	C8orf33	BDKRB2
MAP2K6	DCP1A	BC048292	C8orf42	BDNF
MAP2K7	DDIT3	BC051278	C8orf47	BGLAP
MAP3K1	DDX17	BC051328	C8orf53	BICD2
MAP3K10	DDX20	BC052593	C9orf102	BID
MAP3K11	DDX21	BC053319	C9orf135	BIN1
MAP3K12	DDX5	BC053675	C9orf140	BIRC4
MAP3K13	DDX54	BC053886	C9orf163	BIRC5
MAP3K14	DEAF1	BC053933	C9orf74	BLM
MAP3K2	DEDD	BC053984	CA10	BMF
MAP3K3	DEDD2	BC054888	CA5B	BMP1
MAP3K4	DEK	BC056248	CAB39	BMP7
MAP3K5	DHX9	BC056256	CAB39L	BMX
MAP3K6	DIDO1	BDNF	CABC1	BNC1
MAP3K7	DKFZP686M0199	BGALT15	CABLES1	BOP1
MAP3K8	DLX1	BGLAP	CACNA1A	BPGM
MAP3K9	DLX2	BGN	CACNA1E	BPI
MAP4K1	DLX3	BIRC6	CACNA2D3	BPTF
MAP4K2	DLX4	BMP1	CACNG2	BRAF
MAP4K3	DLX5	BMP10	CACNG3	BRCA1
MAP4K4	DLX6	BMP15	CACNG6	BRCA2
MAP4K5	DMAP1	BMP3	CALCA	BRD2
MAPK1	DMBX1	BMP4	CALCB	BRD3
MAPK10	DMRT1	BMP6	CALCOCO1	BRD4
MAPK11	DMRT2	BMPR2	CALCR	BRIP1
MAPK12	DMRT3	BPIL1	CALN1	BRPF1
MAPK13	DMRTA1	BPIL2	CAMK2B	BST1
MAPK14	DMRTA2	BPIL3	CAPN12	BTAF1
MAPK3	DMRTB1	BT006639	CARD11	BTBD14B
MAPK4	DMRTC1	BTC	CARD4	BTC
MAPK6	DMRTC2	BTD	CBFA2T3	BTG1
MAPK7	DMTF1	BTN2A1	CBLN1	BTK
MAPK8	DOT1L	BTN2A3	CBLN2	BTN1A1
MAPK9	DPF1	BTNL3	CBR4	BUB1
MAPKAPK2	DPF2	BX161411	CCBE1	BUB3
MAPKAPK3	DPF3	BX161448	CCDC102A	BUD13
MAPKAPK5	DR1	C10orf13	CCDC106	C10orf47
MARK	DRAP1	C10orf42	CCDC122	C11orf30
MARK2	DRGX	C10orf72	CCDC48	C11orf58
MARK3	DSCR6	C12orf8	CCDC84	C12orf41
MARK4	DUX1	C13orf11	CCNA1	C13orf3
MAST1	DUX2	C14orf27	CD81	C13orf8
MAST205	DUX3	C14orf6	CD8A	C14orf106
MAST3	DUX4	C17	CDC20	C14orf120
MAST4	DUX5	C19orf10	CDC37	C14orf133
MASTL	E2F1	C1QA	CDC42BPB	C14orf4
MATK	E2F2	C1QB	CDCA3	C16orf53
MELK	E2F3	C1QTNF1	CDH2	C19orf21
MERTK	E2F3P1	C1QTNF2	CDH22	C19orf7
MET	E2F3P2	C1QTNF3	CDH4	C1QBP
MGC33182	E2F4	C1QTNF4	CDH8	C1QDC1
MGC42105	E2F5	C1R	CDH9	C1QTNF4
MGC43306	E2F6	C1S	CDK5R2	C1R
MGC8407	E2F7	C1orf8	CDK6	C1S
MIDORI	E2F8	C1orf9	CDKN1B	C1orf176
MINK	E4F1	C2	CDR2	C1orf43
MKNK1	EBF	C20orf114	CDX2	C20orf112
MKNK2	EBF2	C20orf116	CEBPA	C20orf77
MLCK	EBF3	C20orf185	CECR1	C21orf66
MLK4	ECD	C20orf186	CELSR1	C2orf3
MLKL	EDF1	C20orf31	CENTG1	C2orf55
MOS	EED	C20orf40	CEP55	C2orf7
MST1R	EGR1	C20orf70	CFL1	C3
MST4	EGR2	C21orf29	CHD2	C3orf17
MUSK	EGR3	C21orf62	CHGA	C4A
MYLK	EGR4	C21orf80	CHORDC1	C4BPA
MYLK2	EHF	C4.4A	CHRDL2	C4BPB
MYO3A	EHMT1	C4A	CHRM1	C4orf16
MYO3B	EHMT2	C4BPB	CHRM2	C5AR1
NEK1	ELF1	C4orf7	CHRNA5	C5orf14
NEK10	ELF2	C5	CHRNB2	C5orf25
NEK11	ELF3	C6	CHST1	C5orf37
NEK2	ELF4	C6orf25	CHST11	C6
NEK3	ELF5	C6orf57	CHST12	C6orf10
NEK4	ELK1	C6orf78	CHST2	C6orf111
NEK5	ELK3	C7orf34	CHST8	C6orf21
NEK6	ELK4	C7orf9	CHX10	C6orf25
NEK7	ELL	C8A	CIB1	C7
NEK8	ELL2	C8B	CIT	C7orf16
NEK9	EMX1	C8G	CKM	C8A
NLK	EMX2	C8orf2	CKS2	C8B
NPR1	EN1	CA11	CLCF1	C8G
NPR2	EN2	CA6	CLDN1	C9
NRBP	EOMES	CACNG4	CLDN10	C9orf78
NRBP2	EP300	CALCA	CLDN11	C9orf82
NRK	EP400	CALCB	CLDN9	CA3
NTRK1	EPAS1	CALU	CLEC11A	CA4
NTRK2	EPC1	CAMP	CLN5	CA6
NTRK3	ERCC2	CART	CLSTN2	CABLES1
OBSCN	ERCC3	CASPR3	CNIH3	CABP1
OSR1	ERF	CASQ1	CNKSR2	CABP2
PACE-1	ERG	CASQ2	CNNM3	CABYR
PAK1	ERV3	CCDC3	CNR1	CACNA1C
PAK2	ESF1	CCK	CNTFR	CACNA1S
PAK3	ESR1	CCL1	CNTN4	CACNB2
PAK4	ESR2	CCL11	CNTN6	CACNG2
PAK6	ESRRA	CCL13	CNTNAP2	CAD
PAK7	ESRRB	CCL15	CNTNAP5	CALCRL
PASK	ESRRG	CCL16	COL12A1	CALD1
PCTK1	ESX1	CCL17	COL14A1	CALM1
PCTK2	ETS1	CCL18	COL18A1	CALM2
PCTK3	ETS2	CCL19	COL23A1	CALM3
PDGFRA	ETV1	CCL2	COL2A1	CAMK1
PDGFRB	ETV2	CCL20	COL4A2	CAMK1D
PDK1	ETV3	CCL21	COL5A1	CAMK2A
PDK2	ETV4	CCL22	COLEC11	CAMK2B
PDK3	ETV5	CCL23	COLEC12	CAMK2D
PDK4	ETV6	CCL24	COPZ1	CAMK4
PDPK1	ETV7	CCL25	CORO1A	CAMKK1
PFTK1	EVI1	CCL26	CORO1C	CAMKV
PHKG1	EVX1	CCL28	CORO2B	CAMP
PHKG2	EVX2	CCL3	COX4NB	CAMSAP1L1
PIK3R4	EWSR1	CCL4	CPAMD8	CANX
PIM1	EYA1	CCL5	CPEB2	CAPN3
PIM2	EYA2	CCL7	CPLX4	CARHSP1
PIM3	EZH1	CCL8	CPN1	CASC5
PINK1	EZH2	CD14	CPOX	CASKIN2
PKE	FAM48A	CD164	CPXM1	CASP1
PKMYT1	FBXL11	CD164L1	CREB5	CASP10
PLK	FBXO11	CD1C	CRLF1	CASP14
PLK3	FEV	CD1D	CRMP1	CASP2
PRKAA1	FHL2	CD200R	CRSP6	CASP3
PRKAA2	FHL3	CD209L	CSMD1	CASP6
PRKACA	FIGLA	CD44	CSMD3	CASP7
PRKACB	FIZ1	CD58	CSNK1G3	CASP8
PRKACG	FKHL18	CD5L	CSPP1	CASP9
PRKCA	FLI1	CD84	CTAGE1	CASQ2
PRKCB1	FLII	CD86	CTBP2	CASR
PRKCD	FOS	CD8A	CTDP1	CAST
PRKCE	FOSB	CD8B1	CTHRC1	CAT
PRKCG	FOSL1	CD99L2	CTNNA2	CAV1
PRKCH	FOSL2	CDC42EP1	CTNND2	CAV2
PRKCI	FOXA1	CDCP1	CUGBP2	CBFA2T2
PRKCL1	FOXA2	CDSN	CUL1	CBL
PRKCL2	FOXA3	CEACAM1	CUL4A	CBLC
PRKCM	FOXB1	CEGF3	CUTL2	CBX3
PRKCN	FOXB2	CELP	CX36	CCAR1
PRKCQ	FOXC1	CETP	CX62	CCDC131
PRKCZ	FOXC2	CGA	CXXC5	CCDC25
PRKD2	FOXD1	CGB	CXXC6	CCDC50
PRKDC	FOXD2	CGI-143	CYGB	CCDC52
PRKG1	FOXD3	CGREF1	CYLD	CCDC6
PRKG2	FOXD4	CHAD	CYP26B1	CCDC86
PRKR	FOXD4L1	CHGA	CYP26C1	CCDC9
PRKWNK1	FOXD4L4	CHGB	CYP2E1	CCDC98
PRKWNK2	FOXE1	CHI3L1	CYP7B1	CCK
PRKWNK3	FOXE3	CHI3L2	CYYR1	CCL1
PRKWNK4	FOXF1	CHIA	DAB1	CCL11
PRKX	FOXF2	CHIT1	DACH2	CCL13
PRKY	FOXG1	CHRD	DACT2	CCL14
PRPF4B	FOXH1	CHRDL1	DAP	CCL15
PSKH1	FOXI1	CHST1	DBC1	CCL2
PSKH2	FOXJ1	CHST13	DBNDD1	CCL21
PTK2	FOXJ2	CILP2	DBNDD2	CCL22
PTK2B	FOXJ3	CKLF	DBNL	CCL26
PTK6	FOXK1	CKTSF1B1	DCAMKL1	CCL3L1
PTK7	FOXK2	CLC	DCHS1	CCL4
PTK9	FOXL1	CLCA1	DCHS2	CCL5
PTK9L	FOXL2	CLCA3	DCTN2	CCL7
PXK	FOXM1	CLECSF13	DDI1	CCL8
QSK	FOXN1	CLONE25003	DDX11	CCNB1
RAD53	FOXN4	CLPS	DDX53	CCNB1IP1
RAF1	FOXO1A	CLU	DEPDC2	CCND1
RAGE	FOXO3A	CLUL1	DGCR6L	CCNE1
RET	FOXP1	CMA1	DGKG	CCNE2
RHOK	FOXP2	CMRF-35H	DGKI	CCNH
RIOK1	FOXP3	CN1	DGKK	CCNK
RIOK2	FOXP4	CNTN1	DGUOK	CCNL1
RIPK1	FOXQ1	CNTN5	DHCR24	CCNL2
RIPK2	FUBP1	COCH	DHFR	CCNT2
RIPK3	FUBP3	COG3	DIO3	CCNY
RIPK5	FUS	COL11A2	DIP	CCNYL1
RNASEL	GABPA	COL15A1	DIRAS1	CCR2
ROCK1	GABPAP	COL16A1	DLC1	CCR5
ROCK2	GABPB2	COL18A1	DLG2	CCT6A
ROR1	GATA1	COL19A1	DLGAP1	CD151
ROR2	GATA2	COL1A1	DLGAP2	CD163
ROS1	GATA3	COL1A2	DLK1	CD19
RPS6KA1	GATA4	COL21A1	DLL1	CD207
RPS6KA2	GATA5	COL2A1	DLX1	CD22
RPS6KA3	GATA6	COL3A1	DLX2	CD247
RPS6KA4	GATAD1	COL4A1	DLX4	CD28
RPS6KA5	GATAD2A	COL4A3	DLX5	CD300LF
RPS6KA6	GATAD2B	COL4A5	DLX6	CD33
RPS6KB1	GBX1	COL4A6	DMBX1	CD36
RPS6KB2	GBX2	COL5A1	DMN	CD3D
RPS6KC1	GCM1	COL5A2	DMRT3	CD3E
RPS6KL1	GCM2	COL5A3	DMRTA1	CD3EAP
RYK	GCN5L2	COL6A1	DMWD	CD3G
SBK	GFI1	COL6A2	DNAH11	CD4
SCYL1	GFI1B	COL6A3	DNAH9	CD40LG
SCYL2	GIOT-1	COL7A1	DNAJA4	CD44
SGK	GLI1	COL8A1	DNAJB1	CD46
SGK2	GLI2	COL9A1	DNAJB6	CD47
SGKL	GLI3	COL9A2	DNAJC12	CD5
SK681	GLI4	COL9A3	DNAPTP6	CD52
SLK	GLIS1	COLEC10	DOK5	CD55
SMG1	GLIS2	COMP	DOK6	CD59
SNARK	GLIS3	COP1	DPP10	CD6
SNF1LK	GMEB1	COPA	DPP6	CD69
SNF1LK2	GMEB2	CORT	DPPA4	CD74
SNK	GMNN	COVA1	DPYD	CD79A
SNRK	GPS2	CPA3	DPYSL5	CD79B
SRC	GRHL1	CPB1	DSCAM	CD82
SRMS	GRHL2	CPE	DSCAML1	CD8B
SRPK1	GRHL3	CPN1	DTX3	CDC16
SRPK2	GRLF1	CPN2	DUB3	CDC2
SSTK	GSC	CPO	DUSP1	CDC20
STK10	GSC2	CPVL	DUSP5	CDC23
STK11	GSX1	CPXM	DUSP6	CDC25A
STK16	GSX2	CPZ	DUSP9	CDC25B
STK17A	GTF2A1	CR2	DUXA	CDC25C
STK17B	GTF2A2	CRB1	DYNC1H1	CDC27
STK18	GTF2B	CRB3	DYNLT1	CDC2L1
STK19	GTF2E1	CREB3L1	DYRK1A	CDC2L5
STK22B	GTF2E2	CREG	DYSF	CDC34
STK22C	GTF2F1	CRELD1	DZIP1	CDC37
STK22D	GTF2F2	CRF	E2F8	CDC42
STK23	GTF2F2L	CRH	EBF1	CDC42EP1
STK24	GTF2H1	CRIM1	EBF2	CDC42EP3
STK25	GTF2H2	CRISP2	EBF3	CDC5L
STK3	GTF2H3	CRISP3	EBI3	CDC6
STK31	GTF2H4	CRLF1	ECH1	CDC7
STK32B	GTF2H5	CRP	ECHDC3	CDCA2
STK33	GTF2I	CRTAP	ECOP	CDCA7L
STK35	GTF2IRD1	CSF1	EDG6	CDCA8
STK36	GTF3A	CSF2	EDNRB	CDCP1
STK38	GTF3BAP1	CSF3	EFCAB1	CDH1
STK38L	GTF3BAP2	CSF3R	EFCAB2	CDH17
STK39	GTF3BAP3	CSH1	EGFR	CDH2
STK4	GTF3C1	CSN1S1	EHD1	CDH5
STLK5	GTF3C2	CSN2	EHMT2	CDK2
STYK1	GTF3C3	CSN3	EID2B	CDK4
SUDD	GTF3C4	CSPG2	EIF2AK3	CDK5
SYK	GTF3C5	CSPG3	EIF3S3	CDK5R1
SgK069	HAND1	CST1	ELAVL2	CDK5RAP2
SgK085	HAND2	CST2	ELL2	CDK7
SgK110	HBP1	CST3	ELMO1	CDKN1A
SgK223	HCFC1	CST4	ELMOD1	CDKN1B
SgK269	HCFC2	CST5	ELOVL2	CDKN2D
SgK424	HCLS1	CST6	ELOVL4	CDO1
SgK493	HDAC1	CST7	ELOVL7	CDT1
SgK494	HDAC2	CST8	EML5	CDV3
SgK495	HDAC3	CST9L	EMX1	CDX2
TAF1	HDAC5	CSTL1	EMX2	CDYL
TAF1L	HDAC6	CTF1	EN1	CEACAM1
TAO1	HDX	CTGF	EN2	CEACAM5
TAOK1	HELLS	CTRB1	ENAH	CEACAM6
TAOK3	HELT	CTRC	ENC1	CEBPA
TBCK	HES1	CTRL	ENO1	CEBPB
TBK1	HES2	CTSB	ENPP2	CEBPD
TEC	HES3	CTSF	ENTPD4	CEBPZ
TEK	HES4	CTSG	EOMES	CEL
TESK1	HES5	CTSH	EPHA4	CENPA
TESK2	HES6	CTSL	EPHA7	CENPB
TEX14	HES7	CTSL2	EPHA8	CENPC1
TGFBR1	HESX1	CTSS	EPHB1	CENPE
TGFBR2	HEY1	CTSW	EPHB3	CENPF
TIE	HEY2	CUBN	EPHB6	CENTA1
TIF1	HEYL	CX3CL1	EPO	CEP170
TLK1	HHEX	CXADR	EPS15L1	CEP192
TLK2	HIC1	CXCL1	EPS8L1	CEP350
TNIK	HIC2	CXCL10	ERBB4	CEP55
TNK1	HIF1A	CXCL11	ERC2	CETN1
TOPK	HIF1AN	CXCL12	ERG	CETP
TP53RK	HIF3A	CXCL13	ERICH1	CFB
TRAD	HIVEP1	CXCL14	ESR1	CFH
TRIB1	HIVEP2	CXCL2	ESRRB	CFI
TRIB2	HIVEP3	CXCL3	ESRRG	CFL1
TRIB3	HKR1	CXCL5	ESX1	CFL2
TRIM28	HKR2	CXCL6	ETS1	CFLAR
TRIM33	HKR3	CXCL9	EXOC8	CFP
TRIO	HLF	CYP51A1	EXT1	CFTR
TRPM6	HLX1	CYR61	EYA1	CGA
TRPM7	HMBOX1	D8S2298E	EYA4	CGB
TRRAP	HMG1L10	DAF	F10	CGN
TSSK4	HMG20A	DAG1	F3	CHAF1A
TTBK1	HMG20B	DCD	FAF1	CHAF1B
TTBK2	HMG2L1	DCN	FAH	CHAT
TTK	HMG4L	DCT	FAM120A	CHCHD3
TTN	HMGA1	DEAF1	FAM123A	CHD2
TXK	HMGA2	DEFA4	FAM127A	CHD3
TYK2	HMGB1	DEFA5	FAM19A2	CHD4
TYRO3	HMGB2	DEFA6	FAM19A5	CHD8
ULK1	HMGB3	DEFB1	FAM20B	CHEK1
ULK2	HMGB4	DEFB103	FAM20C	CHEK2
ULK3	HMX1	DEFB104	FAM38B	CHFR
ULK4	HMX2	DEFB105	FAM43A	CHGA
VRK1	HMX3	DEFB106	FAM46C	CHGB
VRK2	HNF4A	DEFB107	FAM49A	CHIC2
VRK3	HNF4G	DEFB108	FAM57A	CHMP2A
WEE1	HOMEZ	DEFB118	FAM69B	CHMP2B
Wee1B	HOP	DEFB119	FAM70A	CHRD
YANK1	HOXA1	DEFB123	FAM70B	CHRM2
YES1	HOXA10	DEFB124	FAM78A	CHTF18
ZAK	HOXA11	DEFB125	FAM82A	CHUK
ZAP70	HOXA13	DEFB126	FAM83C	CIB1
pknbeta	HOXA2	DEFB127	FAM92B	CIC
	HOXA3	DEFB129	FANK1	CIITA
	HOXA4	DEFB4	FASTKD3	CIT
	HOXA5	DESC1	FBN2	CKAP2L
	HOXA6	DF	FBXL10	CKAP5
	HOXA7	DHH	FBXL14	CLASP1
	HOXA9	DHRS9	FBXL16	CLDN3
	HOXB1	DKFZP434B044	FBXL18	CLEC2D
	HOXB13	DKFZP564D116	FBXL7	CLEC3B
	HOXB2	DKFZP564G2022	FBXO31	CLIC4
	HOXB3	DKFZP564K0822	FBXO8	CLIP1
	HOXB4	DKFZP564O0823	FEV	CLK3
	HOXB5	DKFZp547D2210	FEZF1	CLN3
	HOXB6	DKK1	FEZF2	CLSPN
	HOXB7	DKK2	FGF12	CLTB
	HOXB8	DKK3	FGF13	CLTC
	HOXB9	DKK4	FGF14	CLU
	HOXC10	DKKL1-pending	FGF17	CNKSR1
	HOXC11	DLL3	FGF18	CNKSR2
	HOXC12	DMP1	FGF9	CNN1
	HOXC13	DNAJA3	FGFR1	CNN3
	HOXC4	DNAJB9	FIGN	CNOT3
	HOXC5	DNASE1	FLI1	COASY
	HOXC6	DNASE2	FLJ10324	COBL
	HOXC8	DNER	FLJ12118	COIL
	HOXC9	DPM3	FLJ16008	COL15A1
	HOXD1	DPT	FLJ16641	COL17A1
	HOXD10	DSCAM	FLJ20366	COL1A1
	HOXD11	DSPG3	FLJ21865	COL2A1
	HOXD12	DSPP	FLJ22662	COL4A1
	HOXD13	DTR	FLJ25369	COL4A3
	HOXD3	E2F3	FLJ25801	COL5A1
	HOXD4	EBI3	FLJ27365	COL5A2
	HOXD8	ECG2	FLJ30058	COL7A1
	HOXD9	ECM1	FLJ30934	COPA
	HR	ECM2	FLJ32447	CORO1B
	HSAJ2425	ECRG4	FLJ32658	CORT
	HSBP1	ED1	FLJ32784	COX6B2
	HSF1	EDIL3	FLJ33360	CP
	HSF2	EDN1	FLJ33590	CPA2
	HSF2BP	EDN2	FLJ35220	CPB2
	HSF4	EDN3	FLJ35767	CPD
	HSF5	EFEMP1	FLJ36874	CPE
	HSFX1	EFEMP2	FLJ40296	CPM
	HSFX2	EFNA2	FLJ41170	CPN2
	HSFY1	EFNA4	FLJ42258	CPSF1
	HSFY2	EFNB1	FLJ43505	CPSF2
	HTATIP	EGFL3	FLJ43879	CRB3
	HTATIP2	EGFR	FLJ44385	CREB1
	HTLF	EIF2AK3	FLJ44815	CREBBP
	HUMBINDC	ELA1	FLJ44881	CREG2
	ID1	ELA2	FLJ45187	CREM
	ID2	ELA2A	FLJ45831	CRIP2
	ID2B	ELA2B	FLJ45974	CRISP3
	ID3	ELMO3	FLJ45983	CRK
	ID4	ELN	FLJ46347	CRKL
	IKZF4	EMCN	FLRT2	CRKRS
	ILF2	EMID1	FLT4	CRMP1
	ILF3	EMID2	FMR1NB	CRP
	ING1	EMILIN1	FNDC1	CRSP2
	ING2	EMILIN2	FOSB	CRTC2
	ING3	ENAM	FOSL1	CRYAA
	ING4	ENG	FOXA1	CRYAB
	ING5	ENPP4	FOXB1	CRYBA1
	INOC1	ENTPD5	FOXB2	CRYBA2
	INSM1	EOS	FOXC1	CRYBA4
	IPF1	EPHA2	FOXC2	CRYBB1
	IRF1	EPHA3	FOXD1	CRYBB2
	IRF2	EPHA4	FOXD2	CRYBB3
	IRF3	EPHA8	FOXF1	CRYGB
	IRF4	EPO	FOXF2	CRYGC
	IRF5	EPX	FOXG1B	CRYGD
	IRF6	ERBB2	FOXL1	CRYGS
	IRF7	ERBB3	FOXL2	CSDA
	IRF8	ERBB4	FREM2	CSF1R
	IRX1	EREG	FRG1	CSF2RB
	IRX2	ERP70	FRMD4A	CSF3
	IRX3	ESAM	FRMPD4	CSF3R
	IRX4	ESM1	FST	CSK
	IRX5	EVC2	FUT4	CSNK1A1
	IRX6	EXOC7	FUT9	CSNK1E
	ISGF3G	EXTL2	FXC1	CSNK2A1
	ISL1	F10	FXR1	CSNK2B
	ISL2	F11	FXYD1	CST3
	ISX	F11R	FZD10	CST4
	ITGB3BP	F12	GAB4	CST5
	JARID1A	F13A1	GABRA2	CST7
	JARID1B	F2	GABRA5	CTBP1
	JARID1C	F5	GABRB3	CTDP1
	JARID1D	F8	GABRG3	CTGF
	JARID2	FAM12A	GABRQ	CTLA4
	JAZF1	FAM12B	GABRR1	CTNNA1
	JDP2	FAM20A	GAD1	CTNNA2
	JHDM1D	FAM20B	GAK	CTNNB1
	JMJD1A	FAM3A	GAL3ST2	CTNND1
	JMJD1B	FAM3B	GALC	CTNND2
	JMJD1C	FAM3C	GALNT13	CTPS
	JMJD2A	FAM3D	GALNT17	CTR9
	JMJD2C	FBLN1	GALNT9	CTSB
	JMJD3	FBLN2	GALR1	CTSC
	JMY	FBLN5	GAS6	CTSD
	JUN	FBN1	GATA2	CTSE
	JUNB	FBN2	GATA3	CTSL1
	JUND	FCAR	GATA4	CTSL2
	KBTBD9	FCMD	GATM	CTSS
	KCNIP1	FCN1	GBE1	CTSZ
	KCNIP2	FCN2	GDA	CTTN
	KCNIP3	FCN3	GDF6	CTTNBP2NL
	KCNIP4	FCRH1	GDPD5	CUL2
	KHDRBS1	FCRH3	GEFT	CUL3
	KIAA0863	FETUB	GFI1	CUL4B
	KIAA1285	FGA	GFPT1	CUL5
	KLF1	FGB	GFRA1	CUTL1
	KLF10	FGF10	GGT6	CXADR
	KLF11	FGF17	GIT2	CXCL1
	KLF12	FGF18	GJA3	CXCL10
	KLF13	FGF19	GJE1	CXCL11
	KLF14	FGF20	GLCCI1	CXCL12
	KLF15	FGF21	GLI2	CXCL5
	KLF16	FGF22	GLI3	CXCL9
	KLF2	FGF23	GLT25D2	CXCR4
	KLF3	FGF3	GLTP	CXorf9
	KLF4	FGF4	GLUD2	CYB5R3
	KLF5	FGF5	GMPPA	CYP2B6
	KLF6	FGF6	GNAL	CYP2C18
	KLF7	FGF7	GNAO1	DAB1
	KLF8	FGF8	GNAS	DAB2
	KLF9	FGF9	GNG7	DAG1
	L3MBTL	FGFR1	GNPNAT1	DAPK1
	L3MBTL2	FGFR2	GNS	DAPK2
	L3MBTL3	FGFR3	GOLGA3	DAPP1
	LASS2	FGFRL1	GOLGA8B	DAXX
	LASS3	FGL1	GPBAR1	DBF4
	LASS4	FGL2	GPC1	DBH
	LASS5	FHR-3	GPC3	DBN1
	LBX1	FHR-4	GPC6	DBNL
	LBX2	FHR5	GPR101	DCAMKL1
	LBXCOR1	FIBL-6	GPR12	DCC
	LCOR	FIGF	GPR123	DCLRE1C
	LCORL	FJX1	GPR133	DCN
	LDB1	FKBP10	GPR157	DCTN2
	LDB2	FKBP2	GPR26	DCX
	LEF1	FKSG28	GPR4	DDIT3
	LHX1	FKSG87	GPR50	DDR1
	LHX2	FLJ11506	GPRASP1	DDR2
	LHX3	FLJ14399	GPT2	DDX20
	LHX4	FLJ20421	GREM1	DDX21
	LHX5	FLJ20489	GREM2	DDX24
	LHX6	FLJ20506	GRHL1	DDX27
	LHX8	FLJ20519	GRIA3	DDX3X
	LHX9	FLJ20584	GRID1	DDX3Y
	LMO1	FLJ21127	GRID2	DDX41
	LMO2	FLJ21195	GRIK1	DDX42
	LMO3	FLJ21458	GRIK2	DDX46
	LMO4	FLJ21924	GRIK5	DDX5
	LMX1A	FLJ22329	GRIN1	DDX51
	LMX1B	FLJ22573	GRIN2A	DEAF1
	LOC285563	FLJ23751	GRIN2D	DEF6
	LOC285697	FLJ30430	GRM1	DES
	LOC360030	FLJ32009	GRM3	DFFA
	LOC728340	FLJ32028	GRM6	DGKD
	LOC730394	FLJ32569	GRM7	DGKZ
	LRRFIP1	FLJ35155	GSC	DHX16
	LYL1	FLJ35487	GSH1	DHX29
	LZTFL1	FLJ36888	GSH2	DHX36
	LZTR2	FLJ37440	GTF2B	DHX8
	LZTS1	FLJ38379	GUCA2B	DHX9
	MAF	FLJ38564	GYPC	DIRAS3
	MAFA	FLJ38607	H2AFY	DKC1
	MAFB	FLJ38973	H3F3B	DLC1
	MAFF	FLJ39058	HAND1	DLG1
	MAFG	FLJ39116	HAND2	DLG2
	MAFK	FLJ39155	HBEGF	DLG7
	MAGEA11	FLJ90166	HBM	DLGAP1
	MAML1	FLT3LG	HCCA2	DLX3
	MAML2	FMOD	HCK	DMAP1
	MAML3	FN1	HCN1	DMWD
	MAX	FOLR2	HCN2	DMXL2
	MAZ	FOLR3	HCN4	DNAJA1
	MBD1	FRDA	HDAC4	DNAJC13
	MBD2	FREB	HDDC2	DNAJC5
	MBD3	FRZB	HDGFRP3	DNASE2
	MBTPS1	FS	HECW1	DNM1
	MCRS1	FSHB	HECW2	DNM2
	MDFI	FST	HELT	DNM3
	MDFIC	FSTL1	HEPN1	DNMBP
	MDS1	FSTL3	HERC2	DNMT1
	MECP2	FUT11	HERPUD2	DOCK2
	MED10	FVT1	HHAT	DOK1
	MED11	FXYD1	HHIP	DOK2
	MED12	FXYD3	HIBADH	DPEP1
	MED12L	FZD4	HINT1	DPF2
	MED18	G1P2	HIST3H2A	DPP8
	MED19	G1P3	HIST3H2BB	DPYSL2
	MED25	GABBR1	HK3	DPYSL3
	MED28	GABRA4	HLX1	DRD1
	MED31	GAK	HMGA2	DRD2
	MED4	GAL	HMHA1	DSCR1
	MED6	GAL3ST2	HMX2	DSG2
	MED8	GALC	HNT	DSG3
	MED9	GALNS	HOM-TES-103	DSN1
	MEF2A	GALNT10	HOMER2	DSP
	MEF2AP	GALNT6	HOOK2	DSTN
	MEF2B	GALP	HOXA11	DUSP1
	MEF2C	GAS	HOXA2	DUSP15
	MEF2D	GC	HOXA3	DUSP16
	MEIS1	GDF11	HOXA4	DUSP22
	MEIS2	GDF15	HOXA5	DUSP3
	MEIS3	GDF2	HOXA6	DUSP6
	MEN1	GDF3	HOXA7	DUT
	MEOX1	GDF5	HOXB13	DYNC1LI1
	MEOX2	GDF7	HOXB3	DYNC1LI2
	MESP1	GDF9	HOXC12	DYNLL1
	MESP2	GDNF	HOXC13	DYRK1A
	MGA	GFRA1	HOXC4	DYRK1B
	MGC21874	GFRA4	HOXD10	E2F1
	MGC29891	GGH	HOXD11	EBAG9
	MITF	GGTLA1	HOXD12	ECT2
	MIXL1	GH2	HOXD13	EDA
	MIZF	GHRH	HOXD8	EDAR
	MKL1	GHRHR	HPCA	EDC4
	MKL2	GIP	HPSE2	EDD1
	MLL	GM2A	HRASLS	EDF1
	MLL2	GNPTAG	HRH2	EDG1
	MLL3	GNRH1	HRH3	EDN1
	MLL4	GNRH2	HRK	EDN2
	MLL5	GOLPH2	HS3ST2	EDN3
	MLLT1	GP1BA	HS3ST3B1	EDNRB
	MLX	GP2	HS3ST4	EEA1
	MLXIPL	GP6	HS3ST5	EEF1A1
	MMS19L	GP9	HS6ST1	EEF1B2
	MN1	GPA33	HS6ST3	EEF1D
	MNDA	GPC2	HSF4	EEF2
	MNT	GPC6	HSP90AA1	EEF2K
	MNX1	GPHA2	HSPA12B	EFNA1
	MORF4	GPLD1	HTR2C	EFNB1
	MORF4L1	GPR124	HTR4	EFNB2
	MORF4L2	GPRC5C	HTRA1	EFTUD2
	MSC	GPX3	ICAM5	EGF
	MSL-1	GPX5	ICMT	EGFR
	MSL2L1	GPX6	ID1	EGR1
	MSL3L1	GPX7	IDE	EHBP1
	MSX1	GRN	IGF1R	EHD2
	MSX2	GRP	IGF2	EIF2AK2
	MTA1	GRP58	IGFBPL1	EIF2B5
	MTA2	GSN	IGSF21	EIF2C4
	MTA3	GUCA2A	IGSF4	EIF2S1
	MTERF	GUCA2B	IGSF4B	EIF2S2
	MTERFD3	GUSB	IGSF4C	EIF3S1
	MTF1	GYPA	IKZF1	EIF3S4
	MTF2	GZMB	IL17D	EIF3S5
	MXI1	H63	IL18	EIF3S8
	MYB	H6PD	IL1RAPL2	EIF3S9
	MYBBP1A	HAMP	IL20RA	EIF4B
	MYBL1	HAPLN1	ILF3	EIF4E
	MYBL2	HAPLN2	IMPAD1	EIF4EBP1
	MYC	HAT	INPP5A	EIF4ENIF1
	MYCL1	HBP17	INSIG2	EIF4G1
	MYCL2	HCRT	INSM1	EIF4G2
	MYCN	HCST	INSRR	EIF4G3
	MYCNOS	HEXA	INTS10	EIF4H
	MYEF2	HF1	IPF1	EIF5
	MYF5	HFE	IPO7	EIF5A
	MYF6	HFL1	IQCE	EIF5A2
	MYNN	HFL3	IQCF2	EIF5B
	MYOCD	HGFAC	IRAK3	ELAVL1
	MYOD1	HHLA2	IRF4	ELF1
	MYOG	HIC	IRF8	ELK1
	MYST1	HLA-DQA2	IRS1	ELK3
	MYST2	HLA-DRA	IRS2	ELMO1
	MYST3	HNLF	IRS4	EMD
	MYST4	HNOEL-iso	IRX1	EME1
	MYT1	HP	IRX3	EML4
	MYT1L	HPR	IRX4	EMR2
	MZF1	HPX	IRX5	EN2
	NAB1	HRC	IRX6	ENAM
	NAB2	HRG	ISG15	ENO1
	NANOG	HSJ001348	ISG20L1	ENPP2
	NCOA1	HSPG2	ISL1	ENTPD2
	NCOA2	HT017	ISL2	EP300
	NCOA3	HTN1	ISLR2	EPB41
	NCOA4	HTN3	ISX	EPB41L1
	NCOA5	HTRA3	ITFG3	EPB41L2
	NCOA6	HYAL1	ITGA8	EPB41L3
	NCOA7	HYAL2	ITM2C	EPB42
	NCOR1	HYAL3	JAG1	EPB49
	NCOR2	IAPP	JAKMIP1	EPHA2
	NEUROD1	IBSP	JAM2	EPHA3
	NEUROD2	ICAM4	JAM3	EPHA4
	NEUROD4	IDS	JPH2	EPHA8
	NEUROD5	IF	JPH3	EPHB1
	NEUROD6	IFNA13	JUB	EPHB2
	NEUROG1	IFNA14	KAL1	EPHB3
	NEUROG2	IFNA16	KAZALD1	EPN1
	NEUROG3	IFNA2	KCNA1	EPN2
	NFAT5	IFNA4	KCNB1	EPO
	NFATC1	IFNA5	KCNB2	EPOR
	NFATC2	IFNA6	KCNC1	EPPK1
	NFATC3	IFNA8	KCNC2	EPR1
	NFATC4	IFNB1	KCNC3	EPRS
	NFE2	IFNG	KCND2	EPS15
	NFE2L1	IFNW1	KCND3	EPS15L1
	NFE2L2	IGF1	KCNG2	EPS8L2
	NFE2L3	IGF2	KCNH2	ERBB2
	NFIA	IGFALS	KCNH3	ERBB2IP
	NFIB	IGFBP1	KCNIP2	ERBB3
	NFIC	IGFBP2	KCNIP3	ERBB4
	NFIL3	IGFBP3	KCNJ12	ERCC3
	NFIX	IGFBP4	KCNJ6	ERCC5
	NFKB1	IGFBP5	KCNK12	ERCC6
	NFKB2	IGFBP6	KCNK3	ERF
	NFRKB	IGFBP7	KCNK4	ERG
	NFX1	IGSF2	KCNK5	ERH
	NFXL1	IGSF3	KCNK9	ESF1
	NFYA	IGSF4B	KCNN2	ESPL1
	NFYB	IGSF9	KCNQ3	ESR1
	NFYC	IHH	KCNRG	ESRRA
	NHLH1	IL10	KCNT1	ETS1
	NHLH2	IL11	KCTD1	ETS2
	NIF3L1	IL11RA	KCTD15	ETV1
	NKRF	IL12A	KCTD5	EVI5
	NKX1-1	IL12B	KDELR2	EVL
	NKX1-2	IL13	KHDRBS3	EWSR1
	NKX2-2	IL13RA1	KIAA0143	EXOC2
	NKX2-3	IL15	KIAA0182	EXOSC2
	NKX2-4	IL15RA	KIAA0427	EXTL2
	NKX2-5	IL16	KIAA0644	EZH2
	NKX2-6	IL17	KIAA0649	F10
	NKX2-8	IL17B	KIAA0672	F11
	NKX3-1	IL17C	KIAA0999	F11R
	NKX6-1	IL17E	KIAA1018	F12
	NKX6-2	IL17F	KIAA1024	F2
	NKX6-3	IL17RB	KIAA1199	F2R
	NMI	IL17RC	KIAA1303	F2RL1
	NOBOX	IL17RD	KIAA1522	F2RL2
	NPAS1	IL17RE	KIAA1576	F2RL3
	NPAS2	IL18	KIAA1598	F3
	NPAS3	IL18BP	KIAA1909	F5
	NPAS4	IL19	KIAA2022	F7
	NR0B1	IL1F10	KIF1A	F8
	NR0B2	IL1F5	KIF1B	F9
	NR1D1	IL1F6	KIF23	FABP3
	NR1D2	IL1F7	KIF3C	FABP4
	NR1H2	IL1F8	KIF5B	FADD
	NR1H3	IL1F9	KIFC3	FAF1
	NR1H4	IL1R1	KIRREL2	FAM120A
	NR1I2	IL1RAP	KL	FAM120C
	NR1I3	IL1RL1	KLF12	FAM123A
	NR1I4	IL1RN	KLF15	FAM125A
	NR2C1	IL2	KLF16	FAM126B
	NR2C2	IL20	KLF4	FAM129B
	NR2E1	IL21	KLF5	FAM13A1
	NR2E3	IL22	KLF6	FAM29A
	NR2F1	IL22RA2	KLF9	FAM38A
	NR2F2	IL24	KLHDC8A	FAM40A
	NR2F6	IL26	KLHL1	FAM53C
	NR3C1	IL28RA	KRT1	FAM59A
	NR3C2	IL3	KSR1	FAM62B
	NR4A1	IL4	LAMC3	FAM65A
	NR4A2	IL4R	LAMP3	FAM76B
	NR4A3	IL5	LANCL2	FAM91A1
	NR5A1	IL6	LASS4	FANCA
	NR5A2	IL6R	LAT	FANCD2
	NR6A1	IL6ST	LBP	FANCI
	NRBF2	IL7	LBR	FAS
	NRF1	IL7R	LBX1	FASLG
	NRIP1	IL8	LDOC1	FASN
	NRIP2	IL9	LEFTY1	FAT4
	NRL	IL9R	LGI3	FBXL10
	NSD1	ILT7	LHFP	FBXO4
	OLIG1	IMAGE:4215339	LHX1	FCGR2A
	OLIG2	INHA	LHX2	FCGR2B
	OLIG3	INHBA	LHX5	FEN1
	ONECUT1	INHBB	LHX6	FER
	ONECUT2	INHBC	LHX8	FER1L3
	ONECUT3	INHBE	LHX9	FES
	OSGIN2	INS	LIFR	FGA
	OSR1	INSL3	LIG4	FGF2
	OTEX	INSL4	LIME1	FGF23
	OTP	INSL5	LMO1	FGF5
	OTX1	INSL6	LMO3	FGF9
	OTX2	IREM2	LMX1A	FGFR1
	OVGP1	IRTA2	LMX1B	FGFR1OP
	OVOL1	ITGA6	LOC138046	FGFR2
	OVOL2	ITGB2	LOC146713	FGFR3
	PARP1	ITGB4	LOC148696	FGFR4
	PAWR	ITGB5	LOC149950	FGG
	PAX1	ITGBL1	LOC197322	FGR
	PAX2	ITIH2	LOC283392	FHIT
	PAX3	ITLN1	LOC283514	FHOD1
	PAX4	KAL1	LOC284274	FIGF
	PAX5	KCNN3	LOC284757	FKBP10
	PAX6	KERA	LOC285016	FKBP4
	PAX7	KIAA0319	LOC286187	FKBP5
	PAX8	KIAA0605	LOC338328	FKBP9
	PAX9	KIAA1510	LOC340527	FLII
	PAXIP1	KIAA1811	LOC340602	FLNA
	PBRM1	KIR2DL2	LOC375449	FLRT1
	PBX1	KIR2DL4	LOC387856	FLT1
	PBX2	KIR2DS2	LOC387911	FLT3
	PBX3	KIR2DS4	LOC388135	FLT4
	PBX4	KIRREL2	LOC388335	FN1
	PBXIP1	KISS1	LOC388915	FNBP1
	PCAF	KITLG	LOC389289	FNBP4
	PCBD1	KLK1	LOC400120	FOLH1
	PCGF1	KLK10	LOC400258	FOLR1
	PCGF2	KLK11	LOC401296	FOLR2
	PCGF3	KLK13	LOC401357	FOS
	PCGF5	KLK14	LOC401498	FOSL2
	PCGF6	KLK15	LOC401720	FOXJ2
	PCQAP	KLK3	LOC402715	FOXL2
	PELP1	KLK4	LOC441376	FOXM1
	PEPP-2	KLK5	LOC441956	FOXO1A
	PER1	KLK6	LOC54103	FOXO3A
	PER2	KLK7	LOC554235	FPR1
	PER3	KLK8	LOC63928	FPRL1
	PGR	KLK9	LOC643923	FRAP1
	PHB2	KNG	LOC649159	FREQ
	PHC1	KPI2	LONRF2	FRK
	PHC2	KREMEN2	LOR	FRS2
	PHC3	Kap	LOXL3	FRS3
	PHF1	LACRT	LPAL2	FSCN1
	PHF10	LAD1	LPHN2	FSHB
	PHF12	LALBA	LPHN3	FTH1
	PHF13	LAMA1	LPL	FTSJ3
	PHF15	LAMA2	LRFN5	FURIN
	PHF16	LAMA3	LRP11	FUS
	PHF17	LAMA4	LRP12	FUSIP1
	PHF19	LAMA5	LRP5	FUT3
	PHF2	LAMB1	LRRC23	FXR1
	PHF21A	LAMB2	LRRC37A3	FXR2
	PHF7	LAMB3	LRRC3B	FXYD1
	PHF8	LAMC1	LRRC4C	FYB
	PHOX2A	LAMC2	LRRC50	FYN
	PHOX2B	LAMC3	LRRC6	FZR1
	PHTF1	LBP	LRRC62	G3BP1
	PHTF2	LCN1	LRRC7	G3BP2
	PIAS1	LCN2	LRRN6A	G6PC
	PIAS2	LEAP-2	LRRTM1	G6PC2
	PIAS3	LECT1	LSP1	GAB1
	PIAS4	LECT2	LTB4R2	GAB2
	PIR	LEFTB	LYCAT	GABARAP
	PITX1	LEP	LYL1	GABRB1
	PITX2	LEPRE1	LZTS1	GABRB2
	PITX3	LEPREL2	LZTS2	GABRG2
	PKNOX1	LGALS3BP	MAB21L1	GABRR1
	PKNOX2	LGALS7	MACF1	GAD1
	PLAG1	LGI1	MAD1L1	GAD2
	PLAGL1	LGI2	MADD	GAL
	PLAGL2	LGI3	MAFB	GAL3ST1
	PMF1	LGI4	MAGEB3	GAP43
	PML	LHB	MAGI2	GAPDH
	PMS2L3	LIF	MAL	GAPVD1
	PNRC2	LIFR	MAL2	GAS2
	POU1F1	LILRA1	MAN2B2	GAST
	POU2AF1	LILRA2	MAP1D	GATA1
	POU2F1	LILRA3	MAP1LC3B	GATA2
	POU2F2	LIPA	MAP3K14	GATAD2A
	POU2F3	LIPC	MAPK1	GATAD2B
	POU3F1	LIPF	MAPT	GBF1
	POU3F2	LIPG	MASP2	GBP1
	POU3F3	LMAN1L	MAST1	GCG
	POU3F4	LNPEP	MAT1A	GDF15
	POU4F1	LNX	MAT2B	GEM
	POU4F2	LOC113386	MATK	GEMIN5
	POU4F3	LOC119587	MBL2	GFAP
	POU5F1	LOC124220	MC5R	GFER
	POU5F1P3	LOC126147	MCF2L	GFPT1
	POU6F1	LOC129026	MCMDC1	GGA3
	POU6F2	LOC148066	MCTP2	GGCX
	PPARA	LOC149830	MDGA1	GH1
	PPARAL	LOC199964	MEF2C	GHR
	PPARBP	LOC221091	MEOX2	GHRL
	PPARD	LOC284013	MEST	GIT1
	PPARG	LOC284361	MET	GIT2
	PPARGC1A	LOC338328	MFNG	GJA1
	PPARGC1B	LOC340061	MFRP	GJA5
	PPBPL2	LOC348174	MGC11257	GJB1
	PPP1R13B	LOC374946	MGC13017	GKAP1
	PPP1R13L	LOC56920	MGC15523	GLA
	PPRC1	LOC90313	MGC29506	GLRA1
	PQBP1	LOC93380	MGC39900	GLRB
	PRAME	LOX	MGC4268	GM2A
	PRDM1	LOXL1	MGC45491	GMFB
	PRDM10	LOXL2	MGC46496	GMIP
	PRDM12	LOXL3	MGC52498	GMNN
	PRDM14	LOXL4	MGC99813	GNA11
	PRDM15	LPA	MGMT	GNA12
	PRDM16	LPO	MKI67	GNA13
	PRDM2	LRG1	MKL2	GNA15
	PRDM4	LRP2	MKLN1	GNAQ
	PRDM5	LRP6	MKX	GNAZ
	PRDM7	LRPAP1	MLC1	GNB3
	PRDM9	LRRC15	MLLT6	GNG12
	PREB	LRRC25	MLZE	GNG4
	PRIC285	LRRN3	MMP16	GNMT
	PRMT1	LRRTM4	MN1	GNRH1
	PRMT2	LST1	MOCOS	GOLGA2
	PRMT5	LTA	MOV10L1	GOLGA3
	PRMT6	LTBP1	MOXD1	GOLGA4
	PROP1	LTBP3	MPHOSPH9	GOLGA5
	PROX1	LTBR	MPP6	GOLGA7
	PRRX1	LTF	MPPED1	GOLPH2
	PRRX2	LUM	MPPED2	GOPC
	PTF1A	LY6G5B	MRP63	GORASP1
	PTRH2	LY6G6C	MRPL16	GORASP2
	PURA	LY6G6D	MRPL23	GOT2
	PYGO1	LY6G6E	MRPL36	GP1BA
	PYGO2	LY6H	MRPL39	GP1BB
	RAC1	LY75	MRPS25	GPATCH8
	RARA	LY86	MRPS9	GPI
	RARB	LY96	MSC	GPM6A
	RARG	LYNX1	MSL3L1	GPR126
	RAX	LYZ	MSRB2	GPRASP2
	RAX2	M15565	MST1R	GPRC5A
	RB1	M97016	MSX1	GPRIN1
	RBBP4	MADH1	MTERF	GPX1
	RBBP5	MAGP2	MTMR7	GRAP2
	RBBP7	MASP1	MTNR1B	GRB10
	RBL1	MASP2	MUC17	GRB2
	RBL2	MATN1	MUC4	GRIA1
	RBM14	MATN2	MYBPC2	GRIA2
	RBM39	MATN3	MYC	GRIA3
	RBM4	MATN4	MYH11	GRIA4
	RBPSUH	MAZ	MYH7B	GRIK2
	RBPSUHL	MBL2	MYO3A	GRIN1
	RCOR1	MCLC	MYOM2	GRIN2A
	RCOR2	MDAC1	MYT1L	GRIN2B
	REL	MDGA1	NALP1	GRIN2C
	RELA	MDK	NAPE-PLD	GRK1
	RELB	MDS010	NARS2	GRK5
	RERE	MEPE	NAT14	GRK6
	REST	MERTK	NAV2	GRLF1
	RFX1	MESDC2	NBEA	GRM1
	RFX2	MFAP1	NCAM1	GRM3
	RFX3	MFAP2	NCK2	GRM5
	RFX4	MFAP3	NCOA1	GRP
	RFX5	MFAP4	NCR2	GSG2
	RFXANK	MFGE8	NDN	GSK3A
	RFXAP	MFRP	NDRG1	GSK3B
	RFXDC1	MGAT1	NDRG2	GSN
	RING1	MGC10946	NDUFA12	GSR
	RIPPLY1	MGC11256	NDUFA4L2	GTF2A1
	RIPPLY2	MGC15730	NEFL	GTF2B
	RLF	MGC21394	NEGR1	GTF2F1
	RNF12	MGC26768	NELL1	GTF2F2
	RNF14	MGC26856	NETO1	GTF2I
	RNF2	MGC29643	NEUROD1	GTF2IRD1
	RNF31	MGC31967	NFATC1	GTF3C1
	RNF4	MGC32124	NFATC2	GTSE1
	RORA	MGC3234	NFIC	GUCA2A
	RORB	MGC34761	NFIL3	GUCA2B
	RORC	MGC40107	NFIX	GUSB
	RP13-122B23.3	MGC4248	NFKBIA	GYG1
	RREB1	MGC42718	NHEJ1	GYG2
	RRN3	MGC45438	NHN1	GYPC
	RUNX1	MGC4645	NIBP	GYS1
	RUNX1T1	MGC48935	NKAP	H1FX
	RUNX2	MGC50831	NKD1	H2AFB2
	RUNX3	MGP	NKD2	H2AFX
	RUVBL1	MIA	NKX2-2	H3F3A
	RUVBL2	MLN	NKX2-3	H3F3B
	RXRA	MMP1	NKX2-5	HABP4
	RXRB	MMP10	NKX3-1	HAMP
	RXRG	MMP12	NKX6-1	HAND1
	RYBP	MMP13	NLGN1	HAPLN1
	SALL1	MMP16	NLGN4X	HAVCR1
	SALL2	MMP19	NO145	HBA1
	SALL3	MMP20	NODAL	HBA2
	SALL4	MMP26	NOS1	HBB
	SAP130	MMP28	NOS2A	HBEGF
	SAP18	MMP3	NOTCH1	HBG1
	SAP30	MMP7	NOVA1	HCK
	SAP30BP	MMRN1	NPAS2	HCLS1
	SATB1	MMRN2	NPAS3	HCRT
	SATB2	MMS19L	NPAS4	HD
	SCMH1	MPL	NPBWR2	HDAC1
	SCML1	MPN	NPHP4	HDAC2
	SCML2	MPO	NPPC	HDAC3
	SCML4	MR-1	NQO1	HDAC4
	SCRT1	MRPL32	NR1H3	HDAC5
	SCXA	MRPS22	NR2E1	HDAC6
	SCXB	MRPS5	NR2F1	HDAC7A
	SEBOX	MSMB	NR2F2	HDAC8
	SERTAD1	MST1	NR3C1	HDGF
	SERTAD2	MUC1	NR4A2	HDLBP
	SETD1A	MUC2	NR4A3	HELZ
	SETD1B	MUC20	NR5A2	HES1
	SETD7	MUC5B	NRCAM	HES6
	SETD8	MYOC	NRG1	HEXB
	SETDB1	MYST1	NRG3	HEXIM2
	SFMBT1	N2N	NRK	HGF
	SHOX	NAALADL1	NRN1	HGFAC
	SHOX2	NBL1	NRP2	HGS
	SIAHBP1	NCR1	NRXN1	HIF1A
	SIM1	NCR3	NRXN2	HIF3A
	SIM2	NDFIP1	NSUN2	HIPK2
	SIN3A	NELL1	NSUN3	HIRA
	SIN3B	NELL2	NSUN5	HIRIP3
	SIX1	NFE2L3	NTF3	HIST1H1A
	SIX2	NID2	NTN1	HIST1H1B
	SIX3	NKIR	NTN4	HIST1H1C
	SIX4	NMB	NTNG1	HIST1H1D
	SIX5	NMU	NTNG2	HIST1H1E
	SIX6	NOG	NTRK3	HIST1H3C
	SKI	NOTCH1	NTSR1	HIST2H2AC
	SKP1A	NOTCH2	NUMA1	HIST2H2BE
	SLC2A4RG	NOTCH4	NUP210	HIST2H4A
	SLC30A9	NOV	NXN	HIST3H2A
	SMAD1	NPC2	NXPH2	HIST3H3
	SMAD2	NPD007	NXPH4	HIST4H4
	SMAD3	NPFF	NY-SAR-48	HIVEP1
	SMAD4	NPPA	OAT	HLA-A
	SMAD5	NPPB	OCA2	HLA-B
	SMAD6	NPPC	ODZ1	HLA-C
	SMAD7	NPR3	OGFRL1	HLA-DMA
	SMAD9	NPTX1	OLFM1	HLA-DMB
	SMARCA1	NPTX2	OLIG1	HLA-DQB2
	SMARCA2	NPTXR	OLIG2	HLA-DRA
	SMARCA3	NPY	ONECUT1	HLA-G
	SMARCA4	NRG1	OPCML	HLTF
	SMARCA5	NRP1	OR1F1	HM13
	SMARCAD1	NRTN	OR4N4	HMGA1
	SMARCAL1	NS5ATP13TP2	OR56A3	HMGA2
	SMARCB1	NT5E	OSR2	HMGB2
	SMARCC1	NTF3	OSTM1	HMGCR
	SMARCC2	NTF5	OTOP2	HMGN1
	SMARCD1	NTN1	OTP	HMGN2
	SMARCD2	NTN2L	OTX1	HMMR
	SMARCD3	NTN4	OTX2	HMOX1
	SMARCE1	NTNG2	OXR1	HMOX2
	SMYD1	NTS	OXTR	HNF4A
	SNAI1	NUCB1	P2RY1	HNRPA0
	SNAI2	NUCB2	PABPC1	HNRPA1
	SNAI3	NUDT14	PABPC3	HNRPA2B1
	SNAPC1	NUDT9	PACRG	HNRPAB
	SNAPC2	NX17	PAK7	HNRPC
	SNAPC3	NXPH1	PALM2	HNRPD
	SNAPC4	NXPH2	PALM2-AKAP2	HNRPDL
	SNAPC5	NXPH3	PAOX	HNRPF
	SNFT	NXPH4	PAPD1	HNRPH1
	SNIP1	NYX	PAPOLA	HNRPH2
	SNW1	OBP2A	PAPOLB	HNRPK
	SOHLH1	OBP2B	PAPPA	HNRPM
	SOHLH2	OGN	PAPSS2	HNRPU
	SOX1	OLFM2	PARD3	HNRPUL1
	SOX10	OLFM3	PARD6B	HOMEZ
	SOX11	OMD	PARP12	HOXA10
	SOX12	OMG	PARP14	HOXB6
	SOX13	OPRS1	PARP8	HOXB7
	SOX14	OPTC	PAX1	HP
	SOX15	ORM1	PAX5	HPCA
	SOX17	ORM2	PAX6	HPCAL1
	SOX18	OS-9	PAX7	HPN
	SOX2	OSCAR	PAX9	HPSE
	SOX21	OSM	PBX1	HPX
	SOX3	OSMR	PC-3	HRAS
	SOX30	OTOR	PCDH10	HRG
	SOX4	OTOS	PCDH17	HSF1
	SOX5	OVGP1	PCDH19	HSF2
	SOX5P	OXT	PCDH7	HSP90AA1
	SOX6	P11	PCDH8	HSP90AB1
	SOX7	P24B	PCDH9	HSPA8
	SOX8	P4HA1	PCDHA8	HSPA9
	SOX9	P4HA2	PCDHGC3	HSPB1
	SP1	PACAP	PCDHGC5	HSPB8
	SP100	PACE4	PCGF2	HSPD1
	SP110	PAM	PCSK2	HSPG2
	SP140	PAP	PDCD6	HSPH1
	SP2	PAPPA	PDE10A	HTATIP
	SP3	PBEF1	PDE1B	HTATSF1
	SP4	PBXIP1	PDE1C	HTR2C
	SP5	PC-LKC	PDE4C	HTR6
	SP6	PCDH1	PDE4D	HUWE1
	SP7	PCDH10	PDE8B	HYOU1
	SP8	PCDH20	PDF	IAPP
	SPDEF	PCDHA1	PDGFB	IBSP
	SPEN	PCDHA10	PDGFD	ICAM3
	SPI1	PCDHA6	PDHA1	ICAM5
	SPIB	PCOLCE	PDSS1	ICK
	SPIC	PCOLCE2	PDXK	ID2
	SPZ1	PCSK1	PEPD	ID3
	SRA1	PCSK1N	PEPP-2	IDS
	SRCAP	PCSK2	PER1	IER3
	SREBF1	PCSK5	PERP	IFI16
	SREBF2	PDGFA	PEX12	IFNAR1
	SRF	PDGFB	PFKFB2	IFNB1
	SRY	PDGFRL	PFN2	IFNG
	SSBP1	PDYN	PFTK1	IFNGR1
	SSBP2	PELP1	PGAP1	IGF1
	SSBP3	PENK	PGLYRP2	IGF1R
	ST18	PF4	PHACTR1	IGF2
	STAT1	PF4V1	PHF21B	IGF2BP1
	STAT2	PFC	PIG38	IGFBP1
	STAT3	PGC	PIK3C3	IGFBP3
	STAT4	PGF	PIK3R1	IGFBP4
	STAT5A	PGLYRP2	PIM2	IGFBP5
	STAT5B	PGLYRP3	PIP5K1A	IGFBP6
	STAT6	PGLYRP4	PIP5K2A	IGFBP7
	STON1-GTF2A1L	PI15	PITRM1	IGHD
	STRAP	PI16	PITX1	IGHM
	SUB1	PI3	PITX2	IGJ
	SUDS3	PIGR	PJA1	IGSF11
	SUHW1	PIGS	PKHD1	IKBKB
	SUHW2	PIGT	PKNOX2	IKBKG
	SUPT16H	PILRA	PLAC1	IL10RA
	SUPT3H	PIP	PLAU	IL15RA
	SUPT7L	PLA2G10	PLAUR	IL16
	SURB7	PLA2G12A	PLCH2	IL18
	SUV39H1	PLA2G12B	PLD5	IL1A
	SUV39H2	PLA2G1B	PLEC1	IL1B
	SUZ12	PLA2G2A	PLEK2	IL2
	T	PLA2G2D	PLEKHA3	IL22
	TADA1L	PLA2G2E	PLEKHA7	IL2RA
	TADA2L	PLA2G2F	PLEKHO1	IL2RB
	TADA3L	PLA2G3	PLXDC1	IL3
	TAF1	PLA2G5	PLXNA4B	IL32
	TAF10	PLA2G7	PNCK	IL4
	TAF11	PLAC3	PNLIPRP1	IL4R
	TAF12	PLAT	PNMA3	IL5
	TAF13	PLAU	POLD1	IL6
	TAF15	PLAUR	POLD3	IL6R
	TAF1A	PLG	POLG	IL6ST
	TAF1B	PLGL	POLR2D	IL7R
	TAF1C	PLINP-1	POMC	IL8
	TAF2	PLOD2	POMT1	IL8RB
	TAF3	PLOD3	POTE15	IL9R
	TAF4	PLTP	POTE8	ILF3
	TAF4B	PLUNC	POU3F4	ILK
	TAF5	PNLIP	POU4F1	IMPAD1
	TAF5L	PNLIPRP1	POU4F3	IMPG2
	TAF6	PNLIPRP2	PPFIA2	INCENP
	TAF6L	PNOC	PPFIBP2	INHA
	TAF7	PODLX2	PPIC	INPPL1
	TAF7L	PODN	PPIL5	INS
	TAF9	PODXL	PPP1R14A	INSR
	TAF9B	POFUT1	PPP1R14C	INTS3
	TAL1	POLDIP3	PPP1R3C	INTS5
	TAL2	POMC	PPP2CB	IQCK
	TARDBP	PON1	PPP4R1L	IQGAP1
	TBC1D2B	PON3	PRDM1	IQSEC1
	TBL1X	PPBP	PRDM10	IRAK1
	TBL1XR1	PPY	PRDM13	IREB2
	TBL1Y	PRB1	PRDM14	IRF2BP2
	TBN	PRB3	PRDM16	IRF3
	TBP	PRB4	PRDM2	IRF7
	TBPL1	PRDX6	PRDM8	IRS1
	TBPL2	PRELP	PRDM9	IRS2
	TBR1	PRF1	PRIC285	IRS4
	TBX1	PRG1	PRICKLE1	ISL2
	TBX10	PRG2	PRIMA1	ITGA3
	TBX15	PRG3	PRKAG2	ITGA4
	TBX18	PRH	PRKCA	ITGAE
	TBX19	PRH1	PRKCG	ITGB1
	TBX2	PRKCSH	PRKG2	ITGB1BP1
	TBX20	PRL	PRKRIP1	ITGB2
	TBX21	PRO1855	PRMT2	ITGB3
	TBX22	PROC	PRMT8	ITGB4BP
	TBX23P	PROK1	PROK2	ITGB7
	TBX3	PROK2	PROX1	ITIH1
	TBX4	PROL1	PRPF6	ITIH2
	TBX5	PROL3	PRPS1L1	ITIH3
	TBX6	PROL4	PRR16	ITIH4
	TCEA1	PROL5	PRR5	ITK
	TCEA2	PROS1	PRRT1	ITM2C
	TCEA3	PROZ	PRRX1	ITPKA
	TCEAL1	PRSS1	PRSS2	ITPR1
	TCEAL2	PRSS11	PRTG	ITSN1
	TCEAL3	PRSS12	PSCD2	ITSN2
	TCEAL4	PRSS2	PSD	IWS1
	TCEAL5	PRSS3	PSEN1	JAG2
	TCEAL6	PRSS8	PSMB1	JAK1
	TCEAL7	PRV1	PTCH1	JAK2
	TCEAL8	PSAP	PTF1A	JAK3
	TCEB1	PSG1	PTGDR	JAM2
	TCEB2	PSG2	PTGER1	JARID1A
	TCEB3	PSG5	PTP4A1	JARID1C
	TCEB3B	PSG9	PTPRA	JMJD1A
	TCEB3C	PSK-1	PTPRE	JMJD2A
	TCEB3CL	PSORS1C2	PTPRN2	JMJD2B
	TCERG1	PSPN	PTPRO	JUN
	TCF1	PTGDS	PTPRS	JUNB
	TCF12	PTGS1	PTPRZ1	JUND
	TCF15	PTGS2	PUNC	JUP
	TCF19	PTHLH	PURB	KAL1
	TCF2	PTPRB	PVRL1	KCNA2
	TCF20	PTPRC	PXDNL	KCNB1
	TCF21	PTPRF	PYDC1	KCNE1
	TCF23	PTPRN	PYY	KCNH2
	TCF24	PTPRN2	QKI	KCNIP3
	TCF25	PTPRS	QPCT	KCNJ1
	TCF3	PTX3	RAB37	KCNJ12
	TCF4	PVR	RAB39	KCNJ3
	TCF7	PVRL1	RAB3C	KCNK1
	TCF7L1	PYY	RAB6B	KCNK2
	TCF7L2	PZP	RAB6C	KCNQ2
	TCF8	QPCT	RABAC1	KCTD1
	TCFL5	R3HDML	RABL4	KCTD12
	TEAD1	RARRES1	RAE1	KDR
	TEAD2	RARRES2	RALBP1	KHDRBS1
	TEAD3	RASSF4	RARA	KIAA0157
	TEAD4	RBM3	RARRES2	KIAA0179
	TEF	RBP4	RASA2	KIAA0182
	TFAM	RDH13	RASA3	KIAA0409
	TFAP2A	RECK	RASGRP2	KIAA0460
	TFAP2B	REG1A	RASSF2	KIAA0528
	TFAP2C	REG1B	RASSF5	KIAA0692
	TFAP2D	REG4	RB1	KIAA0776
	TFAP2E	RELN	RBM19	KIAA1012
	TFAP4	REN	RBM28	KIAA1212
	TFB1M	RET	RBM3	KIAA1219
	TFB2M	RETN	RBM38	KIAA1429
	TFCP2	RETNLB	RBM4B	KIAA1553
	TFCP2L1	RIS1	RBMS1	KIAA1683
	TFDP1	RISC	RBPSUHL	KIAA1826
	TFDP1P	RLN1	RCBTB2	KIAA1949
	TFDP2	RLN2	RCN1	KIAA1958
	TFDP3	RLN3	REEP3	KIAA1967
	TFE3	RNASE1	REEP4	KIF11
	TFEB	RNASE2	RELN	KIF18A
	TFEC	RNASE3	REPS2	KIF1B
	TFPT	RNASE4	REXO1	KIF1C
	TGFB1I1	RNASE6	RFC3	KIF20A
	TGIF	RNASE7	RFX4	KIF22
	TGIF2	RNASE8	RGMA	KIF23
	TGIF2LX	RNASET2	RGS10	KIF2A
	TGIF2LY	RNPEP	RGS20	KIF3A
	THAP1	ROR1	RGS6	KIF4A
	THOC4	RS1	RGS7	KIR3DL1
	THRA	RTBDN	RGS7BP	KIRREL
	THRAP1	RTN4R	RGS9BP	KISS1
	THRAP2	RYD5	RHBDL3	KIT
	THRAP4	S100A7	RHCG	KITLG
	THRAP5	SAA1	RHOB	KLC2
	THRAP6	SAA4	RHOBTB2	KLF1
	THRB	SAP30	RHOG	KLF13
	TIAM1	SCARF1	RHPN1	KLF5
	TITF1	SCDR10	RIOK1	KLHDC4
	TLE1	SCG2	RIPK4	KLK3
	TLE2	SCG3	RNF130	KLK6
	TLE3	SCGB1A1	RNF144	KLKB1
	TLE4	SCGB1D1	RNF152	KLRD1
	TLE6	SCGB1D2	RNF165	KNG1
	TLX1	SCGB2A1	RNF166	KPNA2
	TLX2	SCGB2A2	RNF17	KRT1
	TLX3	SCGB3A1	RNF175	KRT18
	TMF1	SCGB3A2	RNF180	KRT19
	TOX	SCGF	RNF32	KRT20
	TP53	SCOTIN	RNF40	KRT6E
	TP53BP2	SCRG1	RNF6	KRT7
	TP73	SCT	ROPN1L	KRT8
	TP73L	SDC1	ROR2	L1CAM
	TRERF1	SDF2	RORA	LAD1
	TRFP	SDFR1	RORB	LAIR1
	TRIM16	SECTM1	RP1-32F7.2	LALBA
	TRIM24	SELE	RP1L1	LAMA2
	TRIM25	SELM	RPIP8	LAMC1
	TRIM28	SELPLG	RPL6	LAMP1
	TRIM32	SEMA3A	RPP25	LAMP2
	TRIM33	SEMA3B	RPS6KA3	LARP1
	TRIM66	SEMA3C	RPS7	LASP1
	TRIP11	SEMA3D	RRAGC	LAT
	TRIP13	SEMA3E	RRAGD	LATS1
	TRIP4	SEMA3F	RSNL2	LATS2
	TRPS1	SEMA4B	RSPO2	LBH
	TRRAP	SEMA6A	RSPO4	LCAT
	TSC22D1	SEMA6C	RTDR1	LCK
	TSC22D3	SEMA6D	RTN1	LCN2
	TSC22D4	SEMG1	RTN2	LCP1
	TSG101	SEMG2	RTN4IP1	LCP2
	TSHZ3	SEPN1	RTP1	LCT
	TTF1	SEPP1	RUVBL1	LECT1
	TTF2	SERPINA1	RXRA	LEF1
	TULP3	SERPINA10	RYR1	LEO1
	TULP4	SERPINA3	RYR2	LEPR
	TWIST1	SERPINA4	SAFB2	LGALS3
	TWIST2	SERPINA5	SALL2	LGALS3BP
	UBE3A	SERPINA6	SALL3	LGMN
	UBN1	SERPINA7	SAPS1	LGTN
	UBP1	SERPINB2	SAPS3	LIFR
	UBTF	SERPINB3	SART2	LIG1
	UHRF1	SERPINB5	SCD	LIG4
	UIMC1	SERPINC1	SCN4B	LIMA1
	UNCX	SERPIND1	SCN5A	LIMD1
	USF1	SERPINE2	SCOC	LIMK1
	USF2	SERPINF1	SCRIB	LIMK2
	UTF1	SERPINF2	SCRN1	LIPE
	UTX	SERPING1	SCUBE1	LIPF
	VAX1	SERPINI1	SDC2	LMAN2L
	VAX2	SERPINI2	SDK1	LMNA
	VBP1	SFN	SEC23B	LMNB1
	VDR	SFRP4	SEC23IP	LMO6
	VENTX	SFRP5	SEC61B	LMO7
	VGLL1	SFTPA1	SECTM1	LNX1
	VGLL2	SFTPB	SEL1L	LOX
	VPS72	SFTPC	SEMA3C	LPA
	VSX1	SFTPD	SEMA3D	LPHN1
	VSX2	SGNE1	SEMA5B	LPP
	WDR5	SGSH	SEMA6B	LPXN
	WDR77	SH3BP1	SEMA7A	LRG1
	WDR82	SHBG	SENP8	LRP1
	WDR82P1	SHH	SEPW1	LRP6
	WHSC1	SIAT1	SERGEF	LRPAP1
	WT1	SIAT6	SERINC5	LRRC16
	WWTR1	SIAT7E	SERP1	LRRC7
	XBP1	SIAT8B	SERPINB8	LRRFIP1
	YAF2	SIGLEC10	SERPIND1	LSP1
	YAP1	SIGLEC6	SETBP1	LSR
	YBX1	SILV	SEZ6L	LTA
	YEATS4	SLAMF1	SF3A2	LTA4H
	YY1	SLAMF7	SF3B1	LTB4R
	YY2	SLAMF9	SFMBT2	LTF
	ZBTB1	SLIT1	SFRP1	LUM
	ZBTB16	SLIT2	SFRS2B	LY6D
	ZBTB17	SLITRK4	SFRS8	LYN
	ZBTB2	SLPI	SGCG	LYPD3
	ZBTB20	SNAPC4	SGPP2	LZTR2
	ZBTB22	SOD3	SH3GL1	MAD1L1
	ZBTB24	SOST	SH3GL2	MAD2L1
	ZBTB26	SOSTDC1	SH3GL3	MAFA
	ZBTB3	SPACA3	SH3PXD2A	MAFG
	ZBTB32	SPAG11	SH3YL1	MAG
	ZBTB33	SPAG4L	SHANK1	MAGED2
	ZBTB43	SPAG9	SHB	MAN2B1
	ZBTB6	SPARC	SHE	MAP1A
	ZBTB7A	SPARCL1	SHF	MAP1B
	ZBTB7B	SPINK1	SHH	MAP1S
	ZDHHC15	SPINK2	SHOX2	MAP2
	ZDHHC16	SPINK4	SI	MAP2K1
	ZDHHC3	SPINK5	SIM1	MAP2K2
	ZDHHC5	SPINLW1	SIM2	MAP2K3
	ZDHHC6	SPINT1	SIX1	MAP2K4
	ZDHHC7	SPOCK	SIX2	MAP2K5
	ZF	SPOCK2	SIX3	MAP2K6
	ZFHX1B	SPOCK3	SLC12A5	MAP3K11
	ZFHX2	SPON1	SLC12A7	MAP3K14
	ZFHX4	SPP1	SLC12A9	MAP3K3
	ZFP161	SPP2	SLC16A6	MAP3K5
	ZFP28	SPUF	SLC18A2	MAP3K7
	ZFP30	SPUVE	SLC19A1	MAP3K8
	ZFP36L1	SREBF1	SLC1A2	MAP3K9
	ZFP36L2	SRP	SLC1A4	MAP4
	ZFP37	SRPUL	SLC20A2	MAP4K1
	ZFP64	SRPX	SLC22A17	MAP4K4
	ZFP95	SSH-3	SLC22A3	MAP6D1
	ZFPM1	SST	SLC23A2	MAP7
	ZFPM2	STAB1	SLC24A2	MAP7D1
	ZFX	STATH	SLC24A4	MAP7D3
	ZFY	STC1	SLC29A4	MAPK1
	ZHX1	STC2	SLC2A13	MAPK10
	ZHX2	SULF1	SLC30A3	MAPK12
	ZHX3	SUMF2	SLC32A1	MAPK13
	ZIC1	TA-NFKBH	SLC34A1	MAPK14
	ZIC2	TAC1	SLC35D3	MAPK15
	ZIC3	TAC3	SLC35F1	MAPK3
	ZIC4	TAC4	SLC37A1	MAPK4
	ZIC5	TBX3	SLC44A5	MAPK6
	ZIM2	TCN1	SLC5A6	MAPK7
	ZKSCAN1	TCN2	SLC6A1	MAPK8
	ZMYND11	TCP11	SLC6A11	MAPK8IP1
	ZNF10	TECTB	SLC6A15	MAPK8IP3
	ZNF100	TF	SLC6A3	MAPK9
	ZNF101	TFAM	SLC6A4	MAPKAPK2
	ZNF117	TFF1	SLC7A7	MAPKAPK5
	ZNF12	TFF2	SLC8A1	MAPT
	ZNF123	TFF3	SLC8A3	MARCKS
	ZNF124	TFPI	SLC9A2	MARCKSL1
	ZNF131	TFPI2	SLC9A3R2	MARCO
	ZNF132	TFRC	SLCO3A1	MARK1
	ZNF133	TG	SLCO4A1	MARK2
	ZNF134	TGFA	SLIT3	MARVELD2
	ZNF135	TGFB1	SLITRK1	MATK
	ZNF136	TGFB2	SLITRK2	MATR3
	ZNF137	TGFB3	SLITRK3	MAX
	ZNF138	TGFBI	SLITRK4	MAZ
	ZNF140	TGFBR3	SLITRK5	MB
	ZNF141	TGOLN2	SMAD2	MBD3
	ZNF142	THBS2	SMAD3	MBP
	ZNF143	THBS4	SMAD5	MBTPS1
	ZNF146	THPO	SMARCA2	MC4R
	ZNF148	THSD1	SMOC2	MCAT
	ZNF154	THY1	SNAI2	MCL1
	ZNF155	TIMP1	SNAP25	MCM2
	ZNF157	TIMP2	SNIP	MCM3
	ZNF160	TIMP3	SNRPF	MCM4
	ZNF161	TIMP4	SNTG1	MCOLN1
	ZNF165	TIP39	SNTG2	MCRS1
	ZNF167	TLP19	SNURF	MDM2
	ZNF169	TM6SF1	SNX8	MDM4
	ZNF174	TMEM4	SNX9	MDN1
	ZNF175	TMPO	SOCS5	MECP2
	ZNF177	TMPRSS2	SORBS3	MEF2A
	ZNF18	TMPRSS6	SORCS1	MEF2C
	ZNF180	TNA	SORCS2	MEF2D
	ZNF184	TNC	SOX1	MEIS1
	ZNF187	TNF	SOX11	MEP1A
	ZNF189	TNFRSF11B	SOX14	MEP1B
	ZNF19	TNFRSF18	SOX17	MERTK
	ZNF192	TNFRSF1A	SOX18	MET
	ZNF193	TNFRSF1B	SOX2	METTL1
	ZNF195	TNFRSF25	SOX21	MFAP1
	ZNF197	TNFRSF4	SOX3	MFAP2
	ZNF198	TNFRSF5	SOX5	MFHAS1
	ZNF2	TNFRSF6	SOX9	MGEA5
	ZNF20	TNFRSF6B	SP4	MGMT
	ZNF200	TNFRSF8	SP7	MGP
	ZNF202	TNFSF11	SP8	MICALL1
	ZNF205	TNFSF12	SPAG4	MID1
	ZNF206	TNFSF13	SPAG6	MIER1
	ZNF207	TNFSF13B	SPAG8	MIER3
	ZNF208	TNFSF14	SPATA16	MINK1
	ZNF211	TNFSF5	SPATA17	MIP
	ZNF213	TNRC5	SPATA19	MITF
	ZNF214	TNXB	SPATC1	MKI67
	ZNF215	TOR1B	SPG20	MKI67IP
	ZNF217	TOR2A	SPIB	MKL1
	ZNF219	TPSB1	SPIRE2	MKNK1
	ZNF221	TPSD1	SPOCK1	MKNK2
	ZNF222	TRA1	SPON2	MLF1IP
	ZNF223	TRB@	SPRN	MLF2
	ZNF224	TREH	SPSB4	MLH1
	ZNF225	TREM2	SQLE	MLL
	ZNF226	TREM4	SQRDL	MLL2
	ZNF227	TREML1	SRD5A2L2	MLLT4
	ZNF228	TRH	SSBP3	MLLT7
	ZNF23	TRIM	SST	MLXIPL
	ZNF230	TTC13	SSTR2	MME
	ZNF235	TTR	SSX2IP	MMP1
	ZNF236	TTYH1	ST6GAL1	MMP13
	ZNF238	TUFT1	ST6GALNAC2	MMP2
	ZNF239	U77706	ST6GALNAC4	MMP7
	ZNF24	U90143	ST7	MMP9
	ZNF248	UCC1	ST8SIA2	MMRN1
	ZNF250	UCN	ST8SIA4	MN1
	ZNF253	UCN3	ST8SIA5	MORC2
	ZNF254	UGT1A10	STAC2	MOS
	ZNF256	UMOD	STARD4	MOXD1
	ZNF257	UTS2	STEAP2	MPG
	ZNF263	VEGF	STK32C	MPHOSPH1
	ZNF264	VEGFB	STOX2	MPL
	ZNF265	VEGFC	SUB1	MPO
	ZNF266	VIP	SUNC1	MPZ
	ZNF268	VIT	SURF4	MPZL1
	ZNF271	VLDLR	SUSD3	MRE11A
	ZNF274	VNN1	SUV420H1	MRVI1
	ZNF275	VNN3	SWAP70	MS4A1
	ZNF277	VPREB1	SYNGR3	MSH6
	ZNF278	VPREB3	SYNPO	MSL3L1
	ZNF281	VTN	SYPL1	MSN
	ZNF282	VWF	SYT1	MST1
	ZNF283	WFDC1	SYT10	MST1R
	ZNF286	WFDC10A	SYT7	MTA1
	ZNF287	WFDC10B	SYT9	MTAP
	ZNF292	WFDC11	T	MTF1
	ZNF295	WFDC12	TAF1L	MTHFR
	ZNF3	WFDC13	TBC1D16	MTUS1
	ZNF30	WFDC2	TBC1D2B	MUC1
	ZNF300	WFDC3	TBCA	MUC2
	ZNF302	WFDC5	TBCD	MUC4
	ZNF304	WFDC6	TBR1	MUC7
	ZNF306	WFDC8	TBRG4	MYB
	ZNF307	WFDC9	TBX1	MYBBP1A
	ZNF317	WFIKKN	TBX15	MYBL2
	ZNF319	WIF1	TBX2	MYC
	ZNF32	WISP1	TBX20	MYCN
	ZNF323	WISP2	TBX22	MYF5
	ZNF324	WISP3	TBX3	MYH9
	ZNF331	WNT1	TBX4	MYL2
	ZNF333	WNT10A	TBX5	MYL3
	ZNF335	WNT10B	TBX6	MYL4
	ZNF336	WNT11	TBXAS1	MYLK
	ZNF337	WNT16	TCBA1	MYO18A
	ZNF33A	WNT2	TCEAL4	MYO1C
	ZNF33B	WNT2B	TCERG1L	MYO3A
	ZNF34	WNT3	TCF3	MYO6
	ZNF341	WNT3A	TCF4	MYOCD
	ZNF342	WNT4	TCF7L1	MYOD1
	ZNF343	WNT5A	TEF	MYST4
	ZNF345	WNT5B	TFAP2A	MYT1
	ZNF347	WNT6	TFAP2B	38412
	ZNF35	WNT7A	TFAP2C	NACA
	ZNF350	WNT7B	TFAP2D	NAGPA
	ZNF354A	WNT8A	TFPI2	NAP1L1
	ZNF354B	WNT8B	TGFB1	NAP1L4
	ZNF354C	WNT9A	TGFBI	NASP
	ZNF358	WNT9B	TH	NAT1
	ZNF366	X01147	THBS1	NBN
	ZNF37A	XCL1	THBS2	NCAM1
	ZNF38	XTP3TPB	THRB	NCAPD3
	ZNF384	Y14488	THSD4	NCAPG2
	ZNF394	ZG16	TIGD3	NCAPH
	ZNF395	ZNF291	TITF1	NCF4
	ZNF396	ZP4	TLE1	NCK1
	ZNF397	ZPBP2	TLE4	NCK2
	ZNF398	ZSIG11	TLX1	NCL
	ZNF407	caspr5	TLX3	NCOA1
	ZNF408		TMCC3	NCOA3
	ZNF409		TMEFF1	NCOA5
	ZNF41		TMEFF2	NCOA6
	ZNF410		TMEM106B	NCOR1
	ZNF418		TMEM121	NCOR2
	ZNF423		TMEM132B	NDC80
	ZNF426		TMEM132D	NDE1
	ZNF43		TMEM132E	NDEL1
	ZNF430		TMEM142A	NDNL2
	ZNF431		TMEM14A	NDP
	ZNF433		TMEM155	NDRG1
	ZNF434		TMEM158	NDUFA11
	ZNF435		TMEM168	NDUFA12
	ZNF436		TMEM16B	NDUFA2
	ZNF439		TMEM174	NDUFS4
	ZNF44		TMEM176A	NEDD4
	ZNF440		TMEM25	NEDD4L
	ZNF441		TMEM26	NEDD9
	ZNF442		TMEM28	NEFH
	ZNF443		TMEM29	NEFL
	ZNF444		TMEM37	NEFM
	ZNF445		TMEM39A	NEIL2
	ZNF45		TMEM47	NEK1
	ZNF451		TMEM62	NEK3
	ZNF454		TMEPAI	NEK6
	ZNF462		TNFSF11	NEK7
	ZNF471		TNKS	NEK8
	ZNF473		TNNT3	NEK9
	ZNF479		TNRC5	NELF
	ZNF483		TOB2	NES
	ZNF488		TOMM7	NEU1
	ZNF490		TP73	NF1
	ZNF496		TPCN2	NF2
	ZNF510		TPD52	NFASC
	ZNF514		TPM4	NFATC1
	ZNF516		TPPP	NFATC2
	ZNF519		TPSD1	NFATC3
	ZNF521		TRABD	NFATC4
	ZNF524		TRAF1	NFE2L2
	ZNF534		TRAF3	NFIA
	ZNF540		TREX2	NFIB
	ZNF544		TRIB1	NFIC
	ZNF545		TRIM29	NFKB1
	ZNF546		TRIM31	NFKB2
	ZNF547		TRIM56	NFKBIA
	ZNF549		TRIM62	NFKBIB
	ZNF550		TRIM71	NFRKB
	ZNF551		TRIM72	NFYA
	ZNF554		TRIM8	NGFR
	ZNF555		TRIP4	NIPBL
	ZNF556		TRPA1	NKX2-5
	ZNF557		TRPC3	NLN
	ZNF558		TRPC4	NME1
	ZNF559		TRPC5	NME2
	ZNF560		TRPM2	NME3
	ZNF564		TRPS1	NMT1
	ZNF565		TRY1	NOC2L
	ZNF566		TSC22D1	NOC3L
	ZNF568		TSHZ2	NOG
	ZNF570		TSHZ3	NOL1
	ZNF571		TSNARE1	NOL14
	ZNF577		TSPAN15	NOL3
	ZNF582		TSPAN32	NOL5A
	ZNF583		TSPAN33	NOL6
	ZNF584		TSPAN5	NOLC1
	ZNF585A		TSPYL2	NOS1
	ZNF585B		TSPYL5	NOS2A
	ZNF586		TTC17	NOS3
	ZNF587		TTC7B	NOTCH1
	ZNF588		TTC9B	NOTCH2
	ZNF589		TTLL1	NOTCH3
	ZNF592		TTYH2	NOTCH4
	ZNF593		TUB	NPM1
	ZNF626		TUBB4Q	NPPA
	ZNF627		TUBB6	NPPC
	ZNF655		TWIST1	NPR1
	ZNF675		U2AF2	NPR2
	ZNF695		UACA	NPR3
	ZNF699		UBADC1	NPY
	ZNF70		UBXD3	NR1D1
	ZNF700		UCHL1	NR2F6
	ZNF708		UCHL3	NR3C1
	ZNF71		UFC1	NR4A1
	ZNF72		UHRF1	NR4A2
	ZNF73		ULBP1	NR4A3
	ZNF74		UNC5A	NR5A1
	ZNF75		UNC5C	NRAS
	ZNF75A		UNC5CL	NRBP1
	ZNF76		UNC5D	NRG1
	ZNF77		UNG2	NRGN
	ZNF79		UNQ9433	NRIP1
	ZNF799		UNQ9438	NSFL1C
	ZNF8		UPF2	NSL1
	ZNF80		USP29	NSUN2
	ZNF81		USP44	NSUN5
	ZNF83		USP9Y	NT5E
	ZNF84		UST	NTF3
	ZNF85		UTP15	NTRK1
	ZNF852		VAMP1	NTRK2
	ZNF90		VANGL2	NTS
	ZNF91		VAPA	NUCKS1
	ZNF92		VASH1	NUDC
	ZNF93		VAV3	NUDT11
	ZNF96		VAX1	NUF2
	ZNFN1A1		VAX2	NUFIP2
	ZNFN1A2		VGCNL1	NUMA1
	ZNFN1A3		VGLL2	NUP107
	ZNFN1A5		VRK1	NUP133
	ZNHIT3		VSX1	NUP153
	ZNHIT4		VWC2	NUP160
	ZSCAN2		WAPAL	NUP188
	ZSCAN4		WBP2	NUP210
	ZSCAN5		WBSCR17	NUP214
			WDR17	NUP98
			WDR27	NUSAP1
			WDR36	OAS2
			WDR40B	OCLN
			WDR5	ODC1
			WDR67	ODF2
			WDR86	OGT
			WFDC2	OLFML3
			WIPI2	OPA1
			WNK2	OPRD1
			WNT1	OPRM1
			WNT11	OPTC
			WNT16	ORC1L
			WNT2	ORM1
			WNT3A	ORM2
			WNT5A	OSBP
			WNT5B	OSBPL11
			WNT6	OSM
			WT1	OSR1
			WWTR1	OSR2
			XKR6	OTUD4
			XYLT1	OTUD5
			YIPF4	OXSR1
			YPEL5	OXT
			YTHDC2	OXTR
			YTHDF1	P2RX3
			ZADH2	P2RY4
			ZBTB32	P4HB
			ZBTB46	PA2G4
			ZC3H3	PABPC1
			ZCCHC12	PABPC4
			ZCCHC16	PABPN1
			ZCWPW2	PACS1
			ZDHHC15	PAEP
			ZDHHC2	PAG1
			ZDHHC22	PAK1
			ZDHHC9	PAK1IP1
			ZFAND2A	PAK2
			ZFAT1	PAK3
			ZFHX1B	PAK4
			ZFHX4	PAK6
			ZFP161	PAK7
			ZFP41	PALB2
			ZFPM1	PALM
			ZHX2	PAM
			ZIC1	PAPOLA
			ZIC2	PAPPA
			ZIC3	PARD3
			ZIC4	PARD6A
			ZIC5	PARG
			ZIK1	PARK7
			ZMYM6	PARL
			ZNF165	PARP1
			ZNF169	PARP15
			ZNF184	PARVA
			ZNF213	PASK
			ZNF248	PAX6
			ZNF256	PBK
			ZNF329	PCAF
			ZNF331	PCBP1
			ZNF33B	PCBP2
			ZNF34	PCDH1
			ZNF347	PCDH7
			ZNF350	PCF11
			ZNF354C	PCGF6
			ZNF365	PCM1
			ZNF415	PCNA
			ZNF447	PCNT
			ZNF467	PCOLCE
			ZNF498	PCSK2
			ZNF533	PCSK6
			ZNF536	PCSK7
			ZNF570	PCSK9
			ZNF582	PCTK1
			ZNF605	PCYT1A
			ZNF638	PCYT1B
			ZNF648	PDAP1
			ZNF659	PDC
			ZNF662	PDCD4
			ZNF680	PDCD5
			ZNF710	PDE1B
			ZNF775	PDE3B
			ZNF790	PDE4A
			ZNF804A	PDE4B
			ZNF804B	PDE4C
			ZNF91	PDE4D
			ZNFX1	PDE5A
			ZPBP	PDE6G
			ZPBP2	PDE8B
			ZSCAN2	PDGFD
			ZWINT	PDGFRA
			ZXDC	PDGFRB
			ZZZ3	PDHA1
				PDIA6
				PDK1
				PDLIM1
				PDPK1
				PDZD2
				PEA15
				PEBP1
				PECAM1
				PELP1
				PEPD
				PER2
				PER3
				PEX19
				PF4
				PFKFB1
				PFKFB2
				PFKM
				PFKP
				PFN1
				PGLYRP2
				PGM3
				PGR
				PGRMC1
				PHACTR4
				PHC2
				PHC3
				PHF10
				PHF12
				PHF14
				PHF16
				PHF21A
				PHF3
				PHF8
				PHKA1
				PHKA2
				PHKG1
				PHLDB2
				PHYH
				PI15
				PIGR
				PIK3CB
				PIK3CD
				PIK3CG
				PIK3R1
				PIK3R3
				PIK4CB
				PILRA
				PIN4
				PIP
				PIP5K1A
				PITPNC1
				PITPNM1
				PKIA
				PKMYT1
				PKN1
				PKN2
				PKP3
				PKP4
				PLA2G4A
				PLA2G4C
				PLAT
				PLAU
				PLAUR
				PLCB1
				PLCB3
				PLCG1
				PLCG2
				PLD1
				PLD2
				PLD4
				PLEC1
				PLEK
				PLEKHA5
				PLG
				PLIN
				PLK1
				PLN
				PLSCR1
				PLTP
				PMCH
				PML
				PMM1
				PMP2
				PMP22
				PNN
				PNPLA6
				POGZ
				POLA2
				POLB
				POLR2A
				POMC
				PON1
				POP1
				POU2AF1
				POU2F1
				PPAN
				PPARA
				PPARBP
				PPARG
				PPARGC1A
				PPBP
				PPIB
				PPL
				PPP1CB
				PPP1R10
				PPP1R12A
				PPP1R12C
				PPP1R14A
				PPP1R14C
				PPP1R1A
				PPP1R1B
				PPP1R2
				PPP1R3A
				PPP1R8
				PPP1R9B
				PPP2CB
				PPP2R5A
				PPP2R5D
				PPT2
				PRB4
				PRC1
				PRDM2
				PREP
				PRG4
				PRKAA1
				PRKAA2
				PRKAB1
				PRKACA
				PRKAR1A
				PRKAR2A
				PRKAR2B
				PRKCA
				PRKCB1
				PRKCD
				PRKCE
				PRKCI
				PRKCQ
				PRKCZ
				PRKD1
				PRKD2
				PRKDC
				PRKG1
				PRLR
				PRND
				PRNP
				PROC
				PROCR
				PROS1
				PROZ
				PRPF3
				PRPF38A
				PRPF38B
				PRPF40A
				PRPF40B
				PRPF4B
				PRPH
				PRSS1
				PSCD1
				PSCD2
				PSCD4
				PSD
				PSEN1
				PSEN2
				PSIP1
				PSMA3
				PSMA5
				PSMC1
				PSMD1
				PSMD4
				PSME3
				PSTPIP1
				PTAFR
				PTBP1
				PTEN
				PTGDS
				PTGES3
				PTGIR
[truncated: 790 more rows]
