# Supplementary material for: A Boolean-based systems biology approach to predict novel genes associated with cancer: Application to colorectal cancer
Source: BMC Syst Biol. 2011 Feb 26;5:35. doi: 10.1186/1752-0509-5-35 (PMC3051904; doi:10.1186/1752-0509-5-35)
Supplement: Additional file 4 — The list of genes ranked by guilt-by-association algorithm. The list comprises of 138 ranked list of candidate genes. [file 1752-0509-5-35-S4.XLS]

## Sheet: MERGED LIST OF CANDIDATE GENES
A Boolean-based systems biology approach to predict novel genes associated with cancer: Application to colorectal cancer
Shivashankar H Nagaraj and Antonio Reverter
Ranked list of 134 (13.2%)candidate genes
Gene ID	Normal	Adenoma	Carcinoma	Inflammation	DE1	DE2	DE3	CS1	CS2	CS3	CS4	Tissue Specificity	Transcription Factor	PTM	Kinase	ES Protein	DNAm	P-Value
MEF2C	8.65605	7.35842	8.42945	9.03503	0	1	0	0	0	0	0	0	1	1	0	0	1	0.588679
WWTR1	8.30689	7.22028	8.68778	8.78424	0	1	0	0	0	0	0	0	1	1	0	0	1	0.588679
SPIB	9.11406	6.14793	6.75509	8.25868	1	0	1	1	0	0	0	0	1	1	0	0	1	0.581132
GUCA2B	11.0131	5.66943	7.5271	8.05246	1	1	0	1	0	0	0	1	0	1	0	1	1	0.577359
PYY	10.1422	4.75554	6.86629	8.20703	1	1	0	1	0	0	0	1	0	1	0	1	1	0.577359
TFAP2C	4.32536	5.69763	6.41899	6.63949	1	0	0	0	0	0	0	0	1	1	0	0	1	0.571698
PAPPA	6.50996	5.88056	7.70641	7.12121	0	1	0	0	0	1	0	1	0	1	0	1	1	0.545283
FXYD1	7.82603	5.29346	5.99145	6.91293	1	0	0	1	0	0	0	1	0	1	0	1	1	0.516982
IGFBP5	8.64915	9.14544	10.9783	11.1134	1	1	0	0	0	0	0	1	0	1	0	1	0	0.454717
CHGA	11.5202	7.21185	8.9729	10.154	1	1	0	1	0	0	0	0	0	1	0	1	1	0.445283
MEIS1	7.54849	6.0109	7.33161	7.65048	0	1	0	0	0	0	0	0	1	1	0	0	0	0.44151
THBS2	5.04598	6.55894	8.17537	7.68762	1	1	0	0	0	1	0	0	0	1	0	1	1	0.44151
ADAMTS1	5.67383	5.40408	7.55607	7.69683	1	1	0	0	0	0	0	0	0	1	0	1	1	0.439623
LTF	3.36043	2.92875	4.4958	6.6604	0	1	1	0	0	0	0	1	0	1	0	1	0	0.439623
C1S	10.5893	9.61083	10.9046	11.6688	0	1	0	0	0	0	0	1	0	1	0	1	0	0.433963
CCL13	8.63243	6.228	7.53393	7.59344	0	1	0	0	0	0	0	1	0	1	0	1	0	0.433963
CCL2	7.74015	6.78065	8.69802	9.50551	0	1	0	0	0	0	0	1	0	1	0	1	0	0.433963
CCL8	8.75221	6.09184	7.69307	8.36807	0	1	0	0	0	0	0	1	0	1	0	1	0	0.433963
CHGB	7.69692	5.53849	6.79871	7.33649	0	1	0	0	0	0	0	1	0	1	0	1	0	0.433963
COL15A1	9.00765	8.59172	10.4703	10.1355	0	1	0	0	0	0	0	1	0	1	0	1	0	0.433963
CTGF	7.66667	7.84548	8.99329	8.57602	0	1	0	0	0	0	0	1	0	1	0	1	0	0.433963
ENAM	2.67442	1.36495	2.45994	2.5971	0	1	0	0	0	0	0	1	0	1	0	1	0	0.433963
SERPING1	8.90202	8.10573	9.27969	10.2069	0	1	0	0	0	0	0	1	0	1	0	1	0	0.433963
GAD1	3.16211	5.25791	5.07585	4.0125	1	0	0	0	0	0	0	1	0	1	0	0	1	0.430189
EPHB3	8.58012	9.97094	8.63062	8.12105	0	1	0	0	1	0	0	0	0	1	1	0	1	0.426415
BMX	7.28602	5.68201	5.14035	5.61944	1	0	0	0	0	0	0	1	0	1	1	0	0	0.420755
COL5A1	8.79778	8.23394	9.67121	9.65114	0	1	0	0	0	0	0	0	0	1	0	1	1	0.416981
FGF9	7.89076	6.12167	7.29668	6.75869	0	1	0	0	0	0	0	0	0	1	0	1	1	0.416981
HES6	7.03586	8.39029	7.6529	6.35542	0	0	0	0	1	0	0	0	1	1	0	0	0	0.416981
CXCL12	10.2241	7.20396	7.96957	9.4523	1	0	1	0	0	0	0	1	0	1	0	1	0	0.409434
SERPINA3	4.82803	8.00705	7.64927	9.6692	1	0	1	0	0	0	1	1	0	1	0	1	0	0.409434
C4BPB	4.47932	7.54811	7.24248	8.5808	1	0	0	0	0	0	1	1	0	1	0	1	0	0.403774
REG1A	5.70582	10.8695	10.8047	12.173	1	0	0	0	0	0	1	1	0	1	0	1	0	0.403774
PLAU	7.68167	8.35417	9.22284	9.83062	1	0	0	0	0	0	0	0	0	1	0	1	1	0.396227
CCL11	8.47139	8.06108	9.02833	10.4173	0	0	1	0	0	0	0	1	0	1	0	1	0	0.39434
AZGP1	6.59181	8.42079	7.69891	7.15531	0	0	0	0	1	0	0	1	0	1	0	1	0	0.38868
GCG	10.4186	6.24178	7.69301	9.55357	1	1	1	1	0	0	0	1	0	1	0	0	0	0.371698
SERPINE1	5.50703	6.46586	7.82005	7.41821	1	1	0	0	0	1	0	1	0	1	0	0	0	0.364151
GUCA2A	13.0104	9.00051	10.5125	10.3885	1	1	0	1	0	0	0	0	0	1	0	1	0	0.349057
ITPR1	6.95513	5.79365	7.13312	7.62401	0	1	0	0	0	0	0	1	0	1	0	0	0	0.349057
MEP1A	11.1552	8.93995	10.0799	9.81159	0	1	0	0	0	0	0	1	0	1	0	0	0	0.349057
ST3GAL1	7.1223	6.62525	7.98674	8.65584	0	1	0	0	0	0	0	1	0	1	0	0	0	0.349057
IL6	5.55943	6.34469	7.91073	7.13489	1	1	0	0	0	1	0	0	0	1	0	1	0	0.34717
PI15	5.41856	4.74739	7.76218	7.00703	1	1	0	0	0	1	0	0	0	1	0	1	0	0.34717
SPP1	6.80483	7.21925	8.93112	8.40145	1	1	0	0	0	1	0	0	0	1	0	1	0	0.34717
COL5A2	8.90816	9.05937	10.4612	10.276	1	1	0	0	0	0	0	0	0	1	0	1	0	0.345283
CXCL5	4.37527	7.55867	9.1582	9.86345	1	1	0	0	0	0	1	0	0	1	0	1	0	0.345283
MMP1	6.3545	9.20483	10.2807	10.4868	1	1	0	0	0	0	0	0	0	1	0	1	0	0.345283
PCOLCE	6.48064	6.39319	8.04635	8.56495	1	1	0	0	0	0	0	0	0	1	0	1	0	0.345283
SELE	3.06322	4.24734	5.70053	6.14823	1	1	0	0	0	0	0	0	0	1	0	1	0	0.345283
S100A9	5.60957	8.12969	8.69327	10.3106	1	0	1	0	0	0	1	1	0	1	0	0	0	0.339623
SLC4A4	11.7648	8.75518	9.57154	9.81287	1	0	0	1	0	0	0	1	0	1	0	0	0	0.335849
REG3A	4.95068	10.3402	10.097	11.189	1	0	0	0	0	0	1	1	0	1	0	0	0	0.333963
CDH2	4.86949	2.98502	5.24262	4.87898	0	1	0	0	0	0	0	0	0	1	0	0	1	0.330189
DUSP1	10.9452	9.8545	10.9148	11.064	0	1	0	0	0	0	0	0	0	1	0	0	1	0.330189
PCDH7	7.26054	5.18277	6.6216	7.3868	0	1	0	0	0	0	0	0	0	1	0	0	1	0.330189
PPP1R14A	6.61173	5.29249	6.32406	6.09707	0	1	0	0	0	0	0	0	0	1	0	0	1	0.330189
SNAP25	5.41988	3.51021	4.94253	5.12335	0	1	0	0	0	0	0	0	0	1	0	0	1	0.330189
THBS1	9.22364	8.43471	9.6269	9.17655	0	1	0	0	0	0	0	0	0	1	0	0	1	0.330189
BTK	6.662	5.12343	6.27948	7.59257	0	1	0	0	0	0	0	0	0	1	1	0	0	0.328302
LATS2	8.18927	7.98043	9.00922	9.23427	0	1	0	0	0	0	0	0	0	1	1	0	0	0.328302
PRKAA2	6.23248	4.297	5.70282	5.44569	0	1	0	0	0	0	0	0	0	1	1	0	0	0.328302
CCL21	7.37966	4.82352	6.91596	8.49896	0	1	1	0	0	0	1	0	0	1	0	1	0	0.326415
CD52	8.66881	7.53405	8.2063	9.77808	0	0	1	0	0	0	0	1	0	1	0	0	0	0.326415
ASPN	6.93471	6.1436	7.78601	7.82742	0	1	0	0	0	0	0	0	0	1	0	1	0	0.324529
DCN	11.1274	9.93773	11.3074	11.7431	0	1	0	0	0	0	0	0	0	1	0	1	0	0.324529
LOX	6.69877	5.96797	7.46939	7.1835	0	1	0	0	0	0	0	0	0	1	0	1	0	0.324529
LUM	10.6945	10.2151	11.3875	11.7333	0	1	0	0	0	0	0	0	0	1	0	1	0	0.324529
SERPINF1	9.64682	8.79481	9.9235	10.288	0	1	0	0	0	0	0	0	0	1	0	1	0	0.324529
SLIT2	7.18423	5.44404	6.54973	6.71826	0	1	0	0	0	0	0	0	0	1	0	1	0	0.324529
SPARC	10.4947	10.69	11.8219	11.6147	0	1	0	0	0	0	0	0	0	1	0	1	0	0.324529
TFPI	7.67791	7.22236	8.43154	8.63376	0	1	0	0	0	0	0	0	0	1	0	1	0	0.324529
SLCO4A1	7.38168	9.282	9.20612	8.75158	1	0	0	0	0	0	0	0	0	1	0	0	1	0.320755
EDN3	8.99392	6.21691	6.913	7.49889	1	0	0	1	0	0	0	0	0	1	0	1	0	0.311321
APOA2	3.44613	4.74924	5.05251	3.59199	1	0	1	0	0	0	0	0	0	1	0	1	0	0.309434
CXCL11	4.39438	6.74874	5.87192	8.25975	1	0	1	0	0	0	1	0	0	1	0	1	0	0.309434
GDF15	7.64304	10.2822	9.44189	7.98181	1	0	1	0	1	0	0	0	0	1	0	1	0	0.309434
SOX2	4.17919	3.38866	4.60628	3.89183	0	1	0	0	0	0	0	1	1	0	0	0	1	0.309434
VNN1	4.87545	6.6526	7.00201	9.19261	1	0	1	0	0	0	1	0	0	1	0	1	0	0.309434
ZIC2	2.21691	4.79974	3.53205	2.55016	0	1	0	0	0	0	0	1	1	0	0	0	1	0.309434
COL4A1	9.52078	10.728	11.7449	11.2588	1	0	0	0	0	0	0	0	0	1	0	1	0	0.307548
CXCL1	7.13471	10.7099	10.615	11.433	1	0	0	0	0	0	0	0	0	1	0	1	0	0.307548
GAL	4.63619	6.2577	6.9404	6.2804	1	0	0	0	0	0	0	0	0	1	0	1	0	0.307548
IL8	6.01156	10.4405	10.9181	10.922	1	0	0	0	0	0	0	0	0	1	0	1	0	0.307548
LCN2	9.63933	13.3731	12.487	12.8974	1	0	0	0	0	0	0	0	0	1	0	1	0	0.307548
MFAP2	6.64112	7.15855	8.11805	7.75301	1	0	0	0	0	0	0	0	0	1	0	1	0	0.307548
MMP7	6.32495	9.34618	8.66289	9.53942	1	0	0	0	0	0	0	0	0	1	0	1	0	0.307548
OSM	4.08394	5.40424	6.29272	6.58507	1	0	0	0	0	0	0	0	0	1	0	1	0	0.307548
PPBP	3.67228	5.35731	5.64941	5.58992	1	0	0	0	0	0	0	0	0	1	0	1	0	0.307548
SEMG1	2.27429	3.55895	3.78523	3.95004	1	0	0	0	0	0	0	0	0	1	0	1	0	0.307548
VWF	7.16733	8.25398	9.16072	9.51022	1	0	0	0	0	0	0	0	0	1	0	1	0	0.307548
CXCL10	7.47613	8.14884	7.97278	9.74839	0	0	1	0	0	0	0	0	0	1	0	1	0	0.29434
CXCL9	7.59546	7.13385	7.86708	10.1566	0	0	1	0	0	0	1	0	0	1	0	1	0	0.29434
PTGDS	8.5054	8.31318	9.17176	10.7832	0	0	1	0	0	0	0	0	0	1	0	1	0	0.29434
DPEP1	5.22799	9.16574	7.58419	6.46791	1	1	0	0	1	0	0	0	0	1	0	0	0	0.266038
KRT7	2.77917	5.75614	4.47558	6.38239	1	1	1	0	0	0	0	0	0	1	0	0	0	0.266038
TPH1	8.46832	4.01035	5.26808	6.4363	1	1	0	1	0	0	0	0	0	1	0	0	0	0.266038
CA4	12.0366	8.58804	10.5133	11.1478	1	1	0	0	0	0	0	0	0	1	0	0	0	0.264151
MME	4.11357	5.2344	6.46955	6.33729	1	1	0	0	0	0	0	0	0	1	0	0	0	0.264151
NOTCH3	6.61818	7.15909	8.23507	8.05227	1	1	0	0	0	0	0	0	0	1	0	0	0	0.264151
AICDA	3.44564	2.24902	3.38718	4.94371	0	1	1	0	0	0	0	0	0	1	0	0	0	0.250944
CEL	3.15497	3.14421	4.19812	2.38151	0	1	1	0	0	0	0	0	0	1	0	0	0	0.250944
BCHE	5.89512	3.47735	4.97525	5.07537	0	1	0	0	0	0	0	0	0	1	0	0	0	0.249057
C3	8.25227	7.75584	9.18277	10.2617	0	1	0	0	0	0	0	0	0	1	0	0	0	0.249057
C5AR1	6.57094	6.69995	7.8118	7.97843	0	1	0	0	0	0	0	0	0	1	0	0	0	0.249057
CALCRL	6.09557	5.95813	7.36061	7.11263	0	1	0	0	0	1	0	0	0	1	0	0	0	0.249057
CALD1	10.445	9.9826	11.1783	11.1667	0	1	0	0	0	0	0	0	0	1	0	0	0	0.249057
CDH5	6.98133	7.06019	8.13802	8.16371	0	1	0	0	0	0	0	0	0	1	0	0	0	0.249057
CFH	7.80633	5.98545	7.20205	7.98679	0	1	0	0	0	0	0	0	0	1	0	0	0	0.249057
CLEC3B	8.403	6.33805	7.43767	8.39711	0	1	0	0	0	0	0	0	0	1	0	0	0	0.249057
CLIC4	9.58441	9.23422	10.289	10.0743	0	1	0	0	0	0	0	0	0	1	0	0	0	0.249057
CNN1	6.95699	6.11716	7.41393	7.69117	0	1	0	0	0	0	0	0	0	1	0	0	0	0.249057
CRIP2	6.35685	6.52169	7.60547	7.65093	0	1	0	0	0	0	0	0	0	1	0	0	0	0.249057
ENTPD2	5.05632	6.28356	4.65771	3.95709	0	1	0	0	0	0	0	0	0	1	0	0	0	0.249057
EPB41L3	9.15179	6.68194	8.27786	8.79092	0	1	0	0	0	0	0	0	0	1	0	0	0	0.249057
FABP4	7.16443	4.70455	5.79122	6.47449	0	1	0	0	0	0	0	0	0	1	0	0	0	0.249057
GHR	7.94729	5.52136	6.91305	6.37649	0	1	0	1	0	0	0	0	0	1	0	0	0	0.249057
GJA1	9.45294	9.18218	10.2194	10.2044	0	1	0	0	0	0	0	0	0	1	0	0	0	0.249057
IGHD	11.5444	9.94947	10.9858	12.2722	0	1	0	0	0	0	0	0	0	1	0	0	0	0.249057
ITGA4	7.98286	6.78489	7.86483	8.42813	0	1	0	0	0	0	0	0	0	1	0	0	0	0.249057
KLKB1	5.32928	3.62865	4.74441	4.44591	0	1	0	0	0	0	0	0	0	1	0	0	0	0.249057
MS4A1	7.22231	5.92123	7.03933	8.14002	0	1	0	0	0	0	0	0	0	1	0	0	0	0.249057
PALM	5.73005	5.22737	6.33501	6.32518	0	1	0	0	0	0	0	0	0	1	0	0	0	0.249057
PECAM1	8.46269	8.43956	9.5899	10.0181	0	1	0	0	0	0	0	0	0	1	0	0	0	0.249057
PMP22	9.93424	8.86025	10.167	10.7191	0	1	0	0	0	0	0	0	0	1	0	0	0	0.249057
PRNP	10.2034	9.43398	10.4913	10.4435	0	1	0	0	0	0	0	0	0	1	0	0	0	0.249057
RASGRP3	6.46585	4.94298	6.58671	7.22627	0	1	0	0	0	0	0	0	0	1	0	0	0	0.249057
RDX	8.56577	7.25385	8.77793	8.94855	0	1	0	0	0	0	0	0	0	1	0	0	0	0.249057
RFTN1	8.86957	8.12589	9.27096	10.0086	0	1	0	0	0	0	0	0	0	1	0	0	0	0.249057
RGS4	5.42966	4.95256	6.27871	6.41387	0	1	0	0	0	0	0	0	0	1	0	0	0	0.249057
SCNN1G	3.00466	1.18483	3.55499	3.80303	0	1	0	0	0	0	0	0	0	1	0	0	0	0.249057
Septin-9	5.16303	4.23288	5.50277	4.99578	0	1	0	0	0	0	0	0	0	1	0	0	0	0.249057
TAGLN	9.51186	9.34452	10.4708	10.713	0	1	0	0	0	0	0	0	0	1	0	0	0	0.249057
TDO2	6.22131	5.91678	7.37866	8.20333	0	1	0	0	0	0	0	0	0	1	0	0	0	0.249057
